# Supplementary material for: Systematic Mapping of Protein Mutational Space by Prolonged Drift Reveals the Deleterious Effects of Seemingly Neutral Mutations
Source: PLoS Comput Biol. 2015 Aug 14;11(8):e1004421. doi: 10.1371/journal.pcbi.1004421 (PMC4537296; doi:10.1371/journal.pcbi.1004421)
Supplement: S2 File — (XLSX) [file pcbi.1004421.s002.xlsx]

## Sheet: Main
Systematic mapping of protein mutational space by prolonged drift reveals the deleterious effects of seemingly neutral mutations
Liat Rockah-Shmuel, Ágnes Tóth-Petróczy & Dan S. Tawfik
File S2: The raw data frequencies from deep sequencing of the naïve (G0) and selected libraries (G3, G7 and G17).
raw G0, G3, G7 and G17:
The frequencies that were derived by summing of all the counts for a given codon, divided by the total counts for a given residue of the reference sequence
Residues -20 to -1 - Red shaded residues are the unmutated region including His-tag and Thrombin cleavage site that were used for background calculation.
Residues 2 to 330 - blue shaded residues are the mutated ORF of M.HaeIII.
* Columns D to BO – list all possible 64 codon
* Columns BP to CJ - list all possible 20 amino acids, and stop ("*")
Blank cells are codons/amino acid mutations with mutation frequency equal to zero.

## Sheet: raw G0
			TAA	TAG	TGA	GCA	GCC	GCG	GCT	TGC	TGT	GAC	GAT	GAA	GAG	TTC	TTT	GGA	GGC	GGG	GGT	CAC	CAT	ATA	ATC	ATT	AAA	AAG	CTA	CTC	CTG	CTT	TTA	TTG	ATG	AAC	AAT	CCA	CCC	CCG	CCT	CAA	CAG	AGA	AGG	CGA	CGC	CGG	CGT
			-	-	-	A	A	A	A	C	C	D	D	E	E	F	F	G	G	G	G	H	H	I	I	I	K	K	L	L	L	L	L	L	M	N	N	P	P	P	P	Q	Q	R	R	R	R	R	R
-20	M	ATG	0	0	0	0	0	0	0	0	0	0	0	0	0	0	0	0	0	0	0	0	0	0	0	0	0	0	0	0	0	0	0	0	0	0	0	0	0	0	0	0	0	0	0	0	0	0	0
-19	G	GGC	0	0	0	0	0	0	0	0.00038924	0	0.00038924	0	0	0	0	0	0.000432489	0	8.64977e-05	0.000259493	0	0	0	0	0	0	0	0	0	0	0	0	0	0	0	0	0	0	0	0	0	0	0	0	0	0	0	0
-18	S	AGC	0	0	0	0	4.592e-05	0	0	0.00013776	0	0	0	0	0	0	0	0	0.00061992	0	0	0	0	0	0	0	0	0	0	0	0	0	0	0	0	0.00036736	0	0	0	0	0	0	0	4.592e-05	0	0	0.0002296	0	0
-17	S	AGC	0	0	0	0	0	0	0	0.00028524	0	0	0	0	0	0	0	0	0.000557515	0	0	0	0	0	0	0	0	0	0	0	0	0	0	0	0	0.000492687	0	0	0	0	0	0	0	0	7.77928e-05	0	0.000129655	0	0
-16	H	CAT	0	0	0	0	0	0	0	0	1.98098e-05	0	9.90491e-05	0	0	0	0	0	0	0	0	0.000554675	0	0	0	0	0	0	0	0	0	0.000237718	0	0	0	0	7.92393e-05	0	0	0	0.000178288	0	9.90491e-05	0	0	0	0	0	0.00052496
-15	H	CAT	0	0	0	0	0	0	0	0	0	0	0.000126192	0	0	0	0	0	0	0	0	0.000483735	0	0	0	0	0	0	0	0	0	0.000252384	0	0	0	0	7.01066e-05	0	0	0	0.000168256	0.000140213	0.000154234	0	0	0	0	0	0.000399607
-14	H	CAT	0	0	0	0	0	0	0	0	0	0	0.00014671	0	0	0	0	0	0	0	0	0.00047963	0	0	0	0	0	0	0	0	0	0.000157996	0	0	0	0	0.000112854	0	0	0	0.000124139	0.000157996	0.000124139	0	0	0	0	0	0.000428846
-13	H	CAC	0	0	0	0	0	0	0	0	0	0.000136297	0	0	0	0	0	0	0	0	0	0	0.000567904	0	0	0	0	0	0	0.000283952	0	0	0	0	0	5.67904e-05	0	0	0.000352101	0	0	2.27162e-05	0.000113581	0	0	0	0.000755313	0	1.13581e-05
-12	H	CAT	0	0	0	0	0	0	0	0	0	0	0.000207571	6.91903e-06	0	0	0	0	0	0	0	0.000546603	0	0	0	0	0	0	0	0	0	8.30283e-05	0	0	0	0	0.000103785	0	0	0	0.000124542	0.00021449	0.000200652	0	0	0	6.91903e-06	0	0.000377087
-11	H	CAT	0	0	0	0	0	0	0	0	0	0	0.000191386	0	0	0	0	0	0	0	0	0.000377455	0	0	0	0	0	0	0	0	0	0.000138223	0	0	0	0	0.000159488	0	0	0	7.44277e-05	0.000116958	0.000239232	0	0	0	5.31626e-06	0	0.00036948
-10	S	AGC	0	0	0	0	0	0	0	5.05329e-05	0	0	0	0	0	0	0	0	0.000332675	0	0	0	0	0	0.000122121	0	0	0	0	0	0	0	0	0	0	0.000298986	0	0	0	0	0	0	0	8.42215e-05	0.000147388	0	8.00104e-05	0	0
-9	S	AGC	0	0	0	0	0	0	0	0.000161857	0	0	0	0	0	0	0	0	0.000395446	0	0	0	0	0	4.04642e-05	0	0	0	0	0	0	0	0	0	0	0.000246464	0	0	0	0	0	0	0	0.000132428	0.000213357	0	8.09285e-05	0	0
-8	G	GGC	0	0	0	0	9.04092e-05	0	0	0.000103325	0	0.000332577	3.2289e-06	0	0	0	0	0.000122698	0	0.000161445	0.000442359	0	0	0	0	0	0	0	0	0	0	0	0	0	0	0	0	0	0	0	0	0	0	0	0	0	7.10358e-05	0	0
-7	L	CTG	0	0	0	0	0	0	0	0	0	0	0	0	0	0	6.05422e-06	0	0	0	0	0	0	0	0	0	0	0	0.000399579	0.000108976	0	0.00015741	0	0.00027244	0.000320874	0	0	0	0	0.000534285	0	0	0.000145301	0	0	0	0	0.000305738	0
-6	V	GTG	0	0	0	0	0	0.000683447	0	0	0	0	0	0	6.91515e-05	0	0	0	0	0.000244335	0	0	0	0	0	0	0	0	0	0	4.84061e-05	0	0	3.22707e-05	0.000325012	0	0	0	0	0	0	0	0	0	2.30505e-06	0	0	0	0
-5	P	CCG	0	0	0	0	0	0.000295687	0	0	0	0	0	0	0	0	0	0	0	5.47568e-06	0	0	0	0	0	0	0	0	0	0	0.000323065	0	0	0	0	0	0	0.000554869	5.11064e-05	0	4.92811e-05	0	0.000114989	0	0	0	0	0.00024093	0
-4	R	CGC	0	0	0	0	0	0	0	0.000560984	0	0	0	0	0	0	0	0	0.00026025	2.89167e-06	1.44583e-06	0.000342663	0	0	1.44583e-06	0	0	0	0	4.48209e-05	0	0	0	0	0	0	0	0	3.75917e-05	0	0	0	0	0	0	0.000114221	0	0.000172054	0.000560984
-3	G	GGC	0	0	0	0	5.68749e-05	0	0	5.44547e-05	0	0.000405385	0	0	0	0	0	9.43881e-05	0	0.0002275	0.000453789	0	0	0	0	0	0	0	0	0	0	0	0	0	0	0	0	0	0	0	0	0	0	0	0	0	4.5984e-05	0	0
-2	S	AGC	0	0	0	0	0	0	0	0.000119518	0	0	0	0	0	0	0	1.09649e-06	0.000561405	0	0	0	0	0	4.71492e-05	0	0	0	0	0	0	0	0	0	1.09649e-06	0.000389255	0	0	0	0	0	0	0	0.000157895	0.000208334	0	4.49562e-05	0	0
-1	S	TCC	0	0	0	1.09101e-06	0.000307666	0	0	0.000280391	0	0	0	0	0	0.000433133	0	0	0	0	0	1.09101e-06	0	0	1.09101e-06	0	0	0	0	1.09101e-06	0	0	0	0	0	0	0	1.09101e-06	0.000729343	0	0	0	0	0	0	0	0	0	0
0	M	ATG	0	0	0	0	0	3.08914e-06	0	0	0	0	0	0	0	0	0	0	0	0	0	0	0	0.000459252	4.63371e-05	4.63371e-05	0	0.000338776	0	0	7.72285e-05	0	0	0.000370697	0	0	0	0	0	0	0	0	0	0	0.000276993	0	0	0	0
1	A	GCA	0	0	0	0	5.57847e-05	0.00587599	0.0035526	0	0	0	9.78679e-07	0.00168528	4.89339e-06	0	0	0.000661587	0	5.87207e-06	0	0	0	4.89339e-06	0	0	0	0	0	0	0	0	0	0	0	0	0	5.38273e-05	0	0	0	0	0	0	0	0	0	0	0
2	N	AAT	1.92081e-06	0	0	0	9.60407e-07	0	0.000184398	0	9.60407e-07	2.88122e-06	0.00422483	9.60407e-07	0	0	3.84163e-06	0	0	0	2.49706e-05	0	0.000297726	0	2.88122e-06	0.00323273	0.00247977	0.000927753	0	0	0	0	0	0	1.92081e-06	0.00119475	0	0	0	0	0	0	0	5.76244e-06	1.92081e-06	0	0	0	1.92081e-06
3	L	TTA	0.000165348	0	0.000285271	9.08505e-07	0	0	0	0	0	0	0	0	0	4.72423e-05	0.00016989	9.08505e-07	0	0	0	0	0	0.00307257	0	9.08505e-07	0	0	0.0023176	0	5.45103e-06	0	0	0.00151175	9.08505e-07	0	0	9.08505e-07	0	0	0	0	0	0	0	0	0	0	0
4	I	ATT	0	0	0	0	0	0	7.01666e-06	0	8.77082e-07	0	0	0	0	0	0.000198221	0	0	0	8.77082e-07	0	8.77082e-07	0.00161997	0.00312241	0	0	0	0	0	0	0.000165769	0	8.77082e-07	0.000362235	1.75416e-06	0.000166646	0	0	0	0	0	0	0	0	0	0	0	0
5	S	AGT	0	0	0	0	0	0	0	1.68154e-06	0.000256434	0	8.40769e-07	0	0	0	2.52231e-06	0	5.88538e-06	0	0.000912234	0	0	0	0	6.30576e-05	0	1.68154e-06	0	0	0	0	0	0	0	0	0.000256434	0	0	0	0	0	0	0.000198421	0.000305199	0	0	8.40769e-07	4.79238e-05
6	L	CTT	0	0	0	0	0	0	0	0	0	0	0	0	0	0	0.000458655	0	0	0	0	3.55546e-06	0.000167107	0	1.77773e-06	0.00128352	0	0	0.00340791	0.00411101	0.00191728	0	1.77773e-06	8.88866e-07	0	0	8.88866e-07	2.6666e-06	7.99979e-06	1.77773e-06	0.00211017	8.88866e-07	0	0	0	0	8.88866e-07	8.88866e-07	0.000339547
7	F	TTT	9.39037e-07	9.39037e-07	1.87807e-06	0	0	0	0	2.81711e-06	0.000309882	0	0	0	0	0.00373643	0	0	0	0	0	0	0	0	9.39037e-07	0.000208466	0	0	0	5.63422e-06	0	0.000775644	0.000172783	0.00027326	0	0	9.39037e-07	0	0	0	9.39037e-07	0	0	0	0	0	0	0	0
8	S	TCA	0.000284411	2.9938e-06	0.00027044	0.000380213	1.99587e-06	1.99587e-06	9.97933e-07	0	0	0	0	0	0	0	2.9938e-06	2.9938e-06	0	0	0	0	0	0	0	0	0	0	0	0	0	0	0.00039618	3.99173e-06	0	0	0	0.00113964	0	2.9938e-06	1.99587e-06	0	0	0	0	0	0	0	0
9	G	GGT	0	0	0	0	0	0	3.73275e-05	0	0.000107591	2.19574e-06	0.000416092	1.09787e-06	0	0	2.74467e-05	0.00230003	0.00309928	0.000617002	0	0	0	0	0	1.09787e-06	0	0	0	0	0	2.19574e-06	0	0	0	0	0	0	0	0	0	0	0	1.09787e-06	0	0	2.19574e-06	0	2.63488e-05
10	A	GCA	0	0	0	0	0.000510211	0.00475172	0.00326781	0	0	0	3.68827e-06	0.00032088	2.45885e-06	0	0	0.000360221	0	8.60597e-06	2.45885e-06	0	0	2.33591e-05	0	0	2.45885e-06	0	0	0	0	0	0	0	1.22942e-06	0	0	5.40947e-05	0	0	0	0	0	4.9177e-06	0	0	0	0	0
11	G	GGG	0	0	1.31903e-06	2.63805e-06	0	5.1442e-05	1.31903e-06	1.31903e-06	0	0	3.95708e-06	0	0.000362732	0	0	0.00262354	0.000519696	0	0.00229642	0	0	0	0	0	0	0	0	0	0	0	0	0	0	0	0	0	0	0	0	0	0	0	0.000472211	3.95708e-06	0	3.82518e-05	0
12	G	GGA	0	0	8.62501e-05	0.00024623	0	2.78226e-06	0	0	1.39113e-06	0	1.39113e-06	0.000345	4.17339e-06	0	0	0	0.000499416	0.00787797	0.00361694	0	0	1.39113e-06	0	0	0	0	0	0	0	0	0	0	0	0	0	0	0	0	0	0	0	0.000292137	5.56452e-06	5.42541e-05	1.39113e-06	0	0
13	L	TTA	3.44427e-05	1.49751e-06	0.000274044	0	0	0	0	0	0	0	0	0	0	0.000100333	0.000193179	0	0	0	0	0	0	0.00129385	0	0	1.49751e-06	0	0.00337239	0	4.49253e-06	0	0	0.00200966	2.99502e-06	0	0	0	0	0	0	0	0	0	0	1.49751e-06	0	0	0
14	D	GAT	0	0	0	0	1.6408e-06	0	7.21952e-05	0	0	0.00394776	0	0.00230204	0.000551309	0	0	0	6.5632e-06	0	0.00105832	0	6.39912e-05	0	0	1.6408e-06	0	1.6408e-06	0	0	0	0	0	0	0	1.6408e-06	0.000346209	0	0	0	0	0	0	0	0	0	0	0	0
15	L	CTT	0	0	0	0	1.88878e-06	0	0	0	3.77757e-06	0	0	0	0	3.77757e-06	0.0039079	0	0	0	1.88878e-06	3.77757e-06	0.00200589	1.88878e-06	0	0.00349614	0	0	0.00315427	0.00506194	0.000615744	0	2.6443e-05	0	1.88878e-06	0	0	5.66635e-06	1.88878e-06	0	0.00111061	0	0	0	0	0	0	1.88878e-06	0.000657297
16	G	GGC	0	0	0	0	0.000205132	2.15928e-06	0	0.000129557	0	0.000343326	2.15928e-06	4.31856e-06	0	0	0	0.00573289	0	0.000816208	0.00664195	0	0	0	0	0	0	0	0	2.15928e-06	0	0	0	0	0	0	0	0	2.15928e-06	0	0	0	0	2.15928e-06	0	2.15928e-06	0.000105805	0	0
17	F	TTC	0	0	0	0	0	0	0	0.000267244	0	0	0	0	0	0	0.00292969	0	0	0	0	2.49761e-06	0	0	0.000189818	0	0	0	0	0.00196812	0	4.99522e-06	0.000482038	0.000264747	0	0	0	0	7.49283e-06	0	0	0	0	0	0	0	0	0	0
18	Q	CAA	0.000375581	8.60109e-06	0	0	0	0	0	0	0	2.86703e-06	0	0.000355512	0	0	0	0	0	0	0	0.000650816	0.00389916	0	0	0	0.0018693	4.58725e-05	0.00225922	0	2.86703e-06	0	0	0	0	0	0	0.000143352	0	0	0	0	0.00570539	0	0	0.00490262	0	6.30747e-05	2.86703e-06
19	K	AAA	0.000125774	0	0	1.57217e-05	0	0	0	0	0	9.43301e-06	3.14434e-06	0.00465048	8.48971e-05	0	0	1.25774e-05	0	0	0	0	0	0.00518816	0	0	0	0.0103071	3.14434e-06	0	0	0	0	0	6.60311e-05	0.00111938	0.0042763	0	0	0	0	0.00184887	6.28868e-06	0.00543342	1.25774e-05	7.23198e-05	0	0	0
20	A	GCA	3.42398e-06	0	3.42398e-06	0	0.000934746	0.00407111	0.0022701	0	0	0	0	0.000140383	0	0	0	0.000527293	0	0	0	0	0	3.42398e-06	0	0	0	0	0	0	0	0	0	0	0	0	0	0.000171199	0	0	3.42398e-06	0	0	0	0	0	0	0	0
21	G	GGA	0	0	0.000182185	0.000342937	0	0	0	0	0	0	3.57226e-06	0.00210406	3.57226e-06	0	0	0	0.000335792	0.00284352	0.00305428	0	0	0	0	0	0	0	0	0	0	0	0	0	0	0	0	0	0	0	0	0	0	0.00156822	0	0.000267919	0	0	3.92948e-05
22	F	TTT	0	0	0	0	0	0	0	0	0.000632564	0	0	0	0	0.00250117	0	0	0	0	3.63543e-06	0	0	0	0	6.54377e-05	0	0	0	1.45417e-05	0	0.00199948	0.000636199	0.000196313	0	0	7.27085e-06	0	0	0	3.63543e-06	0	0	0	0	0	0	0	0
23	R	CGT	0	0	0	0	0	0	0	7.43774e-06	0.00355152	0	0	0	0	0	0	0	0	0	0.00036073	7.43774e-06	0.00985872	0	0	0	0	0	3.71887e-06	0	0	0.00148755	0	0	0	0	0	3.34698e-05	0	3.71887e-06	0.00232429	0	3.71887e-06	0	0	0.00273337	0.00343252	0.000661959	0
24	I	ATT	0	0	0	0	0	0	0	0	0	0	3.6004e-06	0	0	0	0.000320436	0	0	0	0	0	0	0.001811	0.00420527	0	0	0	0	3.6004e-06	0	0.000342038	0	0	0.000190821	0	0.000208823	0	0	0	0	0	0	0	0	0	0	0	0
25	I	ATT	0	0	0	0	0	0	1.04378e-05	0	0	0	0	0	0	0	0.00108901	0	0	0	0	0	0	0.00151695	0.00369149	0	0	0	0	0	0	0.000414031	0	0	0.000306174	0	0.00356971	0	0	0	3.47925e-06	0	0	0	0	0	0	0	0
26	A	GCC	0	0	0	0.00370257	0	0.000781616	0.00505692	1.68452e-05	0	0.000165083	0	6.73807e-06	0	0	0	0	0.000734449	3.36903e-06	0	3.36903e-06	0	0	3.36903e-06	0	0	0	0	0	0	0	0	0	0	6.73807e-06	0	0	0.000188666	0	3.36903e-06	0	0	0	0	0	0	0	0
27	A	GCA	0	0	0	0	0.000367161	0.0032815	0.00312415	0	0	0	0	0.000127851	0	0	0	0.000557298	0	3.27823e-06	0	0	0	3.27823e-06	0	0	0	0	0	0	0	0	3.27823e-06	0	0	0	0	0.000252423	0	0	0	0	0	3.27823e-06	0	0	0	0	0
28	N	AAT	0	0	0	0	0	0	0	0	3.23382e-06	3.23382e-06	0.000876365	0	0	0	3.23382e-06	0	0	0	0	0	0.00017786	0	3.23382e-06	0.00237039	0.000151989	0.00013582	0	0	0	0	0	0	0	0.00297188	0	0	0	0	0	0	0	0	3.23382e-06	0	0	0	0
29	E	GAA	0.000271251	0	0	0.000296484	3.15409e-06	0	0	0	0	0.000883144	0.00401831	0	0.00570574	0	0	0.0011544	3.15409e-06	0	0	0	6.30817e-06	0	0	0	0.000375336	1.26163e-05	0	0	0	0	0	0	0	0	0	0	0	0	0	0.000227094	0	3.15409e-06	0	0	0	0	0
30	Y	TAT	0.00028852	0.000229575	0	0	0	0	0	9.30709e-06	0.00289761	0	0.000291622	0	0	9.30709e-06	0.00208169	0	0	0	0	6.20472e-06	0.00294104	0	0	0	3.10236e-06	0	0	0	0	3.10236e-06	0	0	0	6.20472e-06	0.00325748	0	0	0	0	3.10236e-06	0	0	0	0	0	0	9.30709e-06
31	D	GAT	0	0	0	3.01716e-06	0	0	0.000193099	0	0	0.0026551	0	0.00164435	0.000129738	0	0	0	0	0	0.00126419	3.01716e-06	0.000491798	0	0	3.01716e-06	3.01716e-06	3.01716e-06	0	0	0	0	0	0	0	3.01716e-06	0.00205167	0	0	0	0	0	0	0	0	0	0	0	0
32	K	AAA	0.000158764	0	0	0	0	0	0	0	0	0	0	0.0023265	6.10629e-06	0	0	1.22126e-05	0	0	0	0	6.10629e-06	0.00183189	6.10629e-06	0	0	0.00336457	0	0	0	0	0	0	0	0.000488503	0.00183494	0	0	0	0	0.000180136	0	0.0036424	3.05315e-06	3.05315e-06	0	0	0
33	S	TCA	0.000178238	0	0.000159476	0.00119763	0	3.12697e-06	0	0	0	0	0	0	0	0	0	3.12697e-06	0	0	0	0	0	6.25395e-06	0	0	3.12697e-06	0	0	0	0	0	0.00216074	0	0	0	0	0.00146968	0	3.12697e-06	3.12697e-06	0	0	3.12697e-06	0	0	0	0	0
34	I	ATA	0	0	3.19723e-06	6.39445e-06	0	0	0	0	0	0	0	0	0	0	0	0	0	0	0	0	0	0	0.000498767	0.00358089	0.000396456	0	0.000201425	0	0	0	0.00277519	3.19723e-06	0.00312049	0	0	0	0	0	0	0	0	0.000153467	0	0	0	0	0
35	W	TGG	6.34059e-06	0.000557972	0.000459693	0	0	0	0	0.000415309	0.000703806	0	0	0	3.1703e-06	0	0	0	0	0.000136323	0	0	0	0	0	0	0	0	0	0	0	0	0	0.000475544	0	0	0	0	0	0	0	0	3.1703e-06	0	0.0003202	0	0	0.00126178	3.1703e-06
36	K	AAA	0.000265918	3.28294e-06	0	3.28294e-06	0	0	0	0	0	0	0	0.00419888	6.56588e-06	0	0	1.31318e-05	0	0	0	0	0	0.0022324	3.28294e-06	0	0	0.00326324	6.56588e-06	0	0	0	0	0	6.56588e-06	0.00086013	0.00174324	0	0	0	0	0.000377538	0	0.00315162	3.61123e-05	0	0	0	0
37	T	ACA	0	0	0	0.0012746	0	3.27662e-06	6.55323e-06	0	0	0	0	0	0	0	0	0	0	0	0	0	0	0.000357151	0	3.27662e-06	0.000170384	3.27662e-06	0	0	0	0	0	0	3.27662e-06	0	0	0.0004063	3.27662e-06	0	0	0	0	6.55323e-05	0	0	0	0	0
38	Y	TAT	0.000264308	0.000165193	0	0	0	0	0	0	0.000697113	0	0.000138762	0	0	3.30385e-06	0.00161228	0	0	0	0	3.30385e-06	0.00109027	0	0	3.30385e-06	0	0	0	0	0	6.6077e-06	0	0	0	0	0.000151977	0	0	0	0	0	0	0	0	0	0	0	0
39	E	GAA	0.000206183	0	3.38006e-06	0.00059827	0	0	0	0	0	0.000723332	0.00310289	0	0.00360652	0	0	0.00279531	3.38006e-06	6.76011e-06	3.38006e-06	0	0	0	0	0	0.0011526	6.76011e-06	6.76011e-06	0	0	0	0	0	0	0	3.38006e-06	0	0	0	0	0.000503628	0	0	0	0	0	0	0
40	S	AGT	0	0	0	0	0	0	3.58005e-06	1.43202e-05	0.0028712	0	4.65406e-05	0	0	0	0	7.16009e-06	0.000426026	0	0.00492614	0	0	0	1.43202e-05	0.00106685	0	7.16009e-06	0	0	0	0	0	0	0	1.07401e-05	0.00433186	0	0	0	0	0	0	0.00190816	0.000494046	0	3.58005e-06	3.58005e-06	0.00126018
41	N	AAT	0	0	0	0	0	0	0	0	0	0	0.0006019	0	0	0	3.54059e-06	0	0	0	0	0	0.000173489	0	0	0.000141624	0.000212435	0.000145164	0	0	0	0	0	0	0	0.00392297	0	0	0	0	3.54059e-06	0	0	0	3.54059e-06	0	0	0	0
42	H	CAT	0	0	0	0	0	0	0	0	0	0	0.000177062	0	0	0	3.6135e-06	0	0	0	3.6135e-06	0.00539134	0	0	0	3.6135e-06	0	0	0	0	0	0.00148515	0	0	0	0	0.000397485	0	1.4454e-05	0	0.000191516	0.00122136	0.000513117	0	0	0	0	3.6135e-06	0.000747995
43	S	TCA	0.000161213	0	0.000157631	0.000318844	0	0	0	0	0	0	0	0	0	0	0	0	0	0	0	0	0	0	0	0	0	0	3.58252e-06	0	0	0	0.00323143	7.16504e-06	0	0	0	0.00430261	0	3.58252e-06	7.16504e-06	3.58252e-06	0	0	0	0	0	0	0
44	A	GCT	0	0	0	0.0022257	0.00229261	0.000140867	0	0	0	0	0.000235952	0	0	0	0	0	0	0	0.00111637	0	0	0	0	7.04334e-06	0	0	0	0	0	3.52167e-06	0	0	0	0	0	0	0	0	0.0013805	0	0	0	0	0	0	0	0
45	K	AAA	0.00010069	0	3.59606e-06	0	0	0	0	0	0	0	3.59606e-05	0.0025532	1.07882e-05	0	0	5.39409e-05	0	0	0	0	0	0.00149956	0	0	0	0.00236621	0	0	0	0	3.59606e-06	0	0.000172611	0.000521429	0.00338389	0	0	0	0	0.000708424	3.59606e-06	0.00256399	0	0	0	0	0
46	L	TTG	0	0.000203842	0	0	0	0	0	0	0	0	0	0	0	0.00040417	0.000165182	0	0	0	0	0	0	0	0	0	0	0	7.02904e-06	0	0.00424202	1.05436e-05	0.00261832	0	0.00317361	0	0	0	0	1.05436e-05	0	0	0	0	0	0	0	3.51452e-06	0
47	I	ATC	0	0	0	0	6.99729e-06	0	0	0	0	6.99729e-06	0	0	0	0.00447826	0	0	0	0	0	3.49864e-06	0	0.000664742	0	0.00525846	3.49864e-06	0	0	0.000510802	0	3.49864e-06	0	6.99729e-06	0.000976122	0.00503455	0.000216916	0	6.99729e-06	0	0	0	0	0	0	0	0	0	0
48	K	AAA	0.000325837	0	0	0	0	0	0	0	0	0	7.24082e-06	0.002165	3.62041e-06	0	0	3.62041e-06	0	0	0	0	0	0.0019876	0	0	0	0.00430828	0	0	0	0	0	0	0	0.000503237	0.000524959	3.62041e-06	0	0	0	0.000597367	7.24082e-06	0.00408744	1.44816e-05	0	0	0	0
49	G	GGC	0	0	0	3.55028e-06	0.000770411	0	0	0.00196685	0	0.00455856	4.61536e-05	0	0	0	0	0.00183194	0	0.000578695	0.00544258	3.55028e-06	0	0	0	0	0	0	0	0	0	0	0	0	0	3.55028e-06	0	0	0	0	0	0	0	0	0	0	0.00024852	0	8.8757e-05
50	D	GAT	0	0	0	0	0	0	0.000199709	0	0	0.00274427	0	0.00104331	0.000179049	0	0	0	0	0	0.00116382	0	0.000537148	0	0	0	0	3.44325e-06	0	0	0	0	0	0	0	1.03298e-05	0.00380135	0	0	0	0	0	0	0	0	0	0	0	0
51	I	ATA	0	0	0	1.38982e-05	0	0	0	0	0	0	0	0	0	3.47454e-06	0	0	0	0	0	0	0	0	0.000628891	0.00279353	0.00015288	3.47454e-06	0.00026059	0	0	3.47454e-06	0.00343284	3.47454e-06	0.000774822	0	0	0	0	0	0	0	0	6.25417e-05	0	0	0	0	0
52	S	TCT	3.47031e-06	0	0	0	0	0	0.000274154	3.47031e-06	0.000232511	0	0	0	0	0	0.00115214	0	0	0	0	0	0	0	0	0	0	0	0	0	0	3.47031e-06	0	0	0	0	0	0	0	0	0.00141588	0	0	0	0	0	0	0	0
53	K	AAA	5.85799e-05	0	0	0	0	0	0	0	0	3.66125e-06	0	0.00185991	0	0	0	3.66125e-06	0	0	0	0	3.66125e-06	0.0018233	0	3.66125e-06	0	0.00179035	1.09837e-05	0	0	0	0	0	2.19675e-05	0.000684653	0.0015963	0	0	0	0	0.000783507	3.66125e-06	0.00127045	0	0	0	0	0
54	I	ATT	0	0	0	0	0	0	3.64778e-06	0	0	0	0	0	0	0	0.00271395	0	0	0	0	0	0	0.0018932	0.00263005	0	3.64778e-06	0	0	0	3.64778e-06	0.00104691	0	0	0.00106515	0	0.000149559	0	0	0	0	0	0	3.64778e-06	0	0	0	0	0
55	S	TCT	0	0	0	0	0	0	0.000248055	0	0.000104255	0	3.595e-06	0	0	0	0.00095627	0	0	0	0	0	0	0	0	0	0	0	0	0	0	3.595e-06	0	0	0	0	0	3.595e-06	7.19e-06	0	0.00312046	0	0	0	0	0	0	0	0
56	S	TCA	0.000129635	0	9.00242e-05	0.000158443	0	0	0	0	0	0	0	0	0	0	0	0	0	0	0	0	0	0	0	0	0	0	3.60097e-06	0	0	0	0.00119552	3.60097e-06	0	0	0	0.00472807	0	0.000104428	3.60097e-06	3.60097e-06	0	1.80048e-05	0	0	0	0	0
57	D	GAT	0	3.54841e-06	0	0	3.54841e-06	0	0.000557101	0	3.54841e-06	0.00279615	0	0.00177421	0.000319357	0	0	7.09683e-05	0	0	0.00303744	3.54841e-06	0.00150098	0	0	2.12905e-05	0	0	0	0	0	3.54841e-06	0	0	0	1.41937e-05	0.00419777	0	0	0	0	0.000110001	0	0	0	0	0	0	3.54841e-06
58	E	GAA	0.000240757	3.54054e-06	0	0.000800161	0	0	0	0	0	0.000863891	0.00376713	0	0.00476556	0	0	0.00304132	3.54054e-06	3.54054e-06	3.54054e-06	0	0	0	0	0	0.00431592	0	0	0	0	0	0	0	0	0	0	0	0	0	0	0.000683324	0	0	0	0	0	0	0
59	F	TTC	0	0	0	0	0	0	0	7.22914e-05	0	3.44245e-06	0	0	0	0	0.00238217	0	0	0	0	0	0	0	0.000888151	3.44245e-06	0	0	0	0.00345277	0	0	0.000688489	0.00019622	0	0	0	0	3.44245e-06	0	0	0	0	0	0	0	0	0	0
60	P	CCT	0	0	0	3.49147e-06	0	0	0.000272335	0	0	0	0	0	0	0	0	0	0	0	0	0	0.000593551	0	0	0	0	0	0	3.49147e-06	0	0.00030725	0	0	0	0	0	0.00185048	0.0032331	0.000272335	0	0	3.49147e-06	0	0	3.49147e-06	0	0	6.98295e-05
61	K	AAG	0	0.000145086	0	0	0	0	0	0	0	3.72016e-06	0	3.72016e-06	0.00393964	0	0	0	0	1.11605e-05	0	0	0	3.72016e-06	0	0	0.00710178	0	0	0	0	0	0	0	0.00445675	0.0014025	0.00186008	0	0	0	0	0	0.000308773	2.97612e-05	0.00393592	0	0	3.72016e-06	0
62	C	TGT	0	0	0.000191451	0	0	0	0	0.00461015	0	0	0	0	0	3.82903e-06	0.0002374	3.82903e-06	0	0	0.000681567	0	0	0	3.82903e-06	0	0	0	0	0	0	0	0	0	0	0	0	0	0	0	0	0	0	0	0	0	7.65805e-06	0	0.00148949
63	D	GAT	0	0	0	0	3.64877e-06	0	0.000467042	0	0	0.00336781	0	0.00184993	0.000426906	0	0	0	1.45951e-05	0	0.00407932	0	0.00139383	0	0	0	0	0	0	0	0	0	0	0	0	0	0.0035466	0	0	0	0	0	0	0	0	0	0	0	0
64	G	GGA	0	0	0.000215565	0.000400874	0	0	0	0	0	0	0	0.000283638	0	0	0	0	0.000434911	0.0072649	0.00165266	0	0	0	0	0	0	0	0	0	0	0	0	0	0	0	0	0	0	0	0	0	0	0.000351711	3.78183e-06	0.000230692	0	0	0
65	I	ATT	0	0	0	0	0	0	3.69862e-06	0	0	0	0	0	0	0	0.000281095	0	0	0	0	0	0	0.00213041	0.00305876	0	0	3.69862e-06	0	3.69862e-06	3.69862e-06	0.000773012	0	0	0.000850683	0	0.000103561	0	0	0	0	0	0	0	0	0	0	0	0
66	I	ATT	0	0	0	0	0	0	3.65946e-06	0	0	0	0	0	0	0	0.000168335	0	0	0	0	0	0	0.00509398	0.00505006	0	0	0	0	3.65946e-06	0	0.000263481	0	0	0.000212249	0	8.78272e-05	0	0	0	0	0	0	0	0	0	0	0	0
67	G	GGG	0	0	0	0	0	0.000231812	0	0	3.7389e-06	0	0	0	0.000474841	0	0	0.0041614	0.000418757	0	0.00132357	0	0	0	0	0	0	0	0	0	0	0	0	0	0	0	0	0	0	0	0	0	0	0	0.000400063	0	0	0.000190684	0
68	G	GGG	0	3.86315e-06	0	0	0	0.000328368	0	0	0	0	0	0	0.00057561	0	0	0.00968492	0.00169979	0	0.00120144	0	0	0	0	0	0	0	0	0	0	0	0	0	0	0	0	0	0	0	0	0	0	0	0.000374726	3.86315e-06	3.86315e-06	0.000177705	0
69	P	CCG	0	0	0	0	3.69806e-06	0.000218186	0	0	0	0	0	0	0	0	0	0	0	7.39612e-06	0	0	0	0	0	0	0	0	0	0	0.000673047	0	0	0	0	0	0	0.0103435	0.00213008	0	0.00116119	7.39612e-06	0.000107244	0	0	0	0	7.02632e-05	0
70	P	CCT	0	0	0	0	0	0	0.000102456	0	0	0	0	0	0	0	0	0	0	0	0	0	0.000153684	0	3.65914e-06	0	0	0	0	0	0	0.000311027	0	0	0	0	0	0.00740611	0.00422265	0.00276631	0	7.31829e-06	0	0	0	3.65914e-06	0	0	8.78194e-05
71	C	TGT	0	0	0.000106446	0	0	0	0	0.00454048	0	0	0	0	0	0	0.00026061	0	0	0	0.000110117	0	0	0	0	0	0	0	0	0	0	0	0	0	0	0	0	0	0	0	0	0	0	0	0	0	1.10117e-05	0	0.00130305
72	Q	CAA	0.000380055	0	0	0	0	0	0	0	0	0	0	0.000110216	0	0	0	0	0	0	0	0.000319246	0.000269839	0	0	0	7.60109e-05	0	9.88142e-05	0	3.80055e-06	0	0	0	0	0	0	0.000239434	0	2.66038e-05	0	0	0.00576163	0	0	0.000961538	0	0	0
73	S	TCT	0	0	0	0	1.84861e-05	0	0.000343841	0	0.000332749	0	0	0	0	0	0.000210741	0	0	0	0	0	0	0	0	0	0	0	0	0	0	0	3.69721e-06	0	0	0	3.69721e-06	1.84861e-05	3.69721e-06	0	0.00473983	0	0	0	0	0	0	0	0
74	W	TGG	0	0.000284477	0.000234693	0	0	0	0	0.00022047	0.000103123	0	0	0	0	0	0	0	0	0.000117347	0	0	0	0	0	0	0	0	0	0	0	0	0	0.000120903	0	0	0	0	0	0	0	0	0	0	7.82311e-05	0	0	0.000938773	0
75	S	AGT	0	0	0	0	0	0	0	0	0.00019636	0	0	0	0	0	0	0	4.00734e-06	0	0.00121823	0	0	0	0	0.000124228	0	0	0	0	0	0	0	0	0	0	0.000228418	0	0	0	0	0	0	0.000104191	0.000104191	0	4.00734e-06	0	0.000236433
76	E	GAG	0	0.000102794	0	7.08926e-06	0	0.000772729	0	0	0	0.000450168	0.00221894	0.00867016	0	0	0	1.06339e-05	0	0.0028038	7.08926e-06	0	0	0	0	0	3.54463e-06	0.000411177	0	0	0	0	0	3.54463e-06	4.60802e-05	0	0	0	0	0	0	0	0.000202044	0	1.41785e-05	0	0	0	0
77	G	GGG	0	0	0	0	0	0.000362345	0	0	0	0	0	0	0.000351992	0	0	0.00280214	0.00157016	0	0.000845472	0	0	0	0	0	0	0	0	0	0	0	0	0	0	0	0	0	0	0	0	0	0	3.45091e-06	0.000358894	0	0	0.000172545	0
78	G	GGA	0	0	0.000104145	0.000208289	0	3.47149e-06	0	0	6.94297e-06	0	6.94297e-06	0.000343677	3.47149e-06	0	0	0	0.000486008	0.00646391	0.0079011	0	0	0	0	0	0	0	0	0	0	0	0	0	0	0	0	0	0	0	0	3.47149e-06	0	0.00035062	3.47149e-06	0.000145802	0	0	0
79	S	TCT	0	0	0	3.35521e-06	0	0	0.000416046	0	0.000114077	0	0	0	0	0	0.00137564	0	0	0	0	0	0	0	0	0	0	0	0	0	0	0	0	0	0	0	0.00015434	0	3.35521e-06	3.35521e-06	0.00178833	0	0	0	0	0	0	0	0
80	L	CTT	0	0	0	0	0	0	0	0	0	0	3.40032e-06	0	0	0	0.000632459	0	0	0	0	0	0.00368255	0	3.40032e-06	0.00053385	0	0	0.00266245	0.0031997	0.000312829	0	0	0	0	0	3.06029e-05	1.0201e-05	3.40032e-06	0	0.0010711	3.40032e-06	0	0	0	0	3.40032e-06	0	0.00100309
81	R	AGA	0	0	0.000102676	0	0	0	0	0	0	0	0	0	0	0	0	0.00317963	0	0	0	0	0	0.000662423	0	0	0.00354727	0	0	0	0	0	0	0	0	0	0	0	0	0	0	0	0	0	0.0054948	0.000294778	0	0	0
82	G	GGA	0	0	0.000119622	0.000146205	0	3.32284e-06	0	0	0	0	3.32284e-06	0.000189402	0	0	0	0	0.0010467	0.00499423	0.00391431	0	0	0	0	0	0	0	0	0	0	0	0	0	0	0	0	0	0	0	0	0	0	0.000209339	0	0.0001163	3.32284e-06	0	0
83	I	ATT	0	0	0	0	0	0	0	0	0	0	0	0	0	3.37429e-06	0.00252734	0	0	0	3.37429e-06	0	0	0.00247335	0.00739306	0	0	0	0	0	0	0.000705226	0	0	0.000927929	0	0.00028344	0	0	0	0	0	0	0	0	0	0	0	0
84	D	GAT	3.31032e-06	0	0	0	0	3.31032e-06	0.000976543	0	0	0.00570036	0	0.00371748	0.000430341	0	0	3.31032e-06	9.93095e-06	0	0.00310177	3.31032e-06	0.000883854	0	0	0	3.31032e-06	0	0	0	0	0	0	0	0	0	0.00203253	0	0	0	0	0	0	0	0	0	0	0	0
85	D	GAT	0	0	0	0	0	6.48995e-06	0.000175229	0	0	0.00436124	0	0.00291723	0.000259598	0	0	0	1.62249e-05	0	0.00110978	0	9.73492e-05	0	0	0	0	0	0	0	0	0	0	0	0	0	0.000311517	0	0	0	0	0	0	0	0	0	0	0	0
86	P	CCT	0	0	0	0	0	3.20484e-06	0.00101593	0	0	0	3.20484e-06	0	0	0	0	0	0	0	0	6.40968e-06	0.00399964	0	0	0	0	0	7.37113e-05	0	3.20484e-06	0.00279462	0	0	0	0	0	0.00202225	0.0036439	0.0005961	0	0	0	0	0	3.20484e-06	0	0	0.000868512
87	R	CGG	0	0	3.21912e-06	0	0	0	0	0	0	0	0	0	0	0	0	3.21912e-06	0	0.000263968	3.21912e-06	0	5.4725e-05	0	0	0	0	0	6.43824e-06	0	0.00131984	0	0	0	0	0	0	0	0	0.000173832	0	3.21912e-06	0.00248838	1.28765e-05	0.00230489	0.0060616	0.000959297	0	0.00289077
88	G	GGC	0	0	0	0	0.000349203	0	0	0.00011848	0	0.000720232	0	0	0	0	0	0.00092913	0	0.000364793	0.00417797	0	0	0	3.11789e-06	0	0	0	0	0	0	0	0	0	0	0	0	0	0	0	0	0	0	0	0	3.11789e-06	0.000174602	0	0
89	K	AAA	0.000118185	0	0	9.84879e-06	0	0	0	0	0	0	0	0.00304328	6.56586e-06	0	0	9.84879e-06	0	3.28293e-06	0	0	0	0.00111291	0	0	0	0.00402815	0	0	0	0	0	0	6.56586e-06	0.000285615	0.000548249	0	3.28293e-06	0	0	0.000265917	0	0.00507213	3.28293e-06	0	0	0	0
90	L	CTT	0	0	0	0	0	0	0	0	0	0	0	0	0	6.54737e-06	0.000635095	0	0	0	3.27369e-06	0	0.0005598	3.27369e-06	0	0.000157137	0	0	0.00188564	0.00179398	0.000805327	0	3.27369e-06	0	0	0	0	0	0	0	0.00165649	0	0	0	0	0	0	0	0.00021279
91	F	TTT	0	0	3.19317e-06	0	0	0	0	6.38635e-06	0.000156466	0	0	0	0	0.00429482	0	0	0	0	0	0	0	0	3.19317e-06	0.0013092	0	0	6.38635e-06	6.38635e-06	0	0.00157743	0.00136029	0.000798294	0	0	0	0	0	0	0	0	0	0	0	0	0	0	0
92	Y	TAT	8.33398e-05	0.000151246	0	0	0	0	0	3.08666e-06	0.00190755	0	0.000191373	0	0	3.08666e-06	0.00136739	0	0	0	0	3.08666e-05	0.00293233	0	0	0	3.08666e-06	6.17332e-06	0	0	0	0	0	0	0	3.08666e-06	0.000651285	0	0	0	3.08666e-06	0	0	0	0	0	0	0	6.48198e-05
93	E	GAA	0.000219814	0	2.97045e-06	0.000175257	0	5.94091e-06	2.97045e-06	0	0	0.000840638	0.00430716	0	0.00636271	0	0	0.0012268	0	8.91136e-06	0	0	0	0	0	0	0.000294075	2.97045e-06	0	0	0	0	2.97045e-06	0	0	0	0	0	0	0	0	0.000659441	2.97045e-06	0	0	0	0	0	0
94	Y	TAT	0.000142363	0.000157192	0	0	0	0	0	2.96589e-06	0.000996539	0	0.000186851	0	0	5.93178e-06	0.000824517	0	0	0	0	0	0.000759268	0	0	0	0	0	0	0	0	2.96589e-06	0	0	0	0	8.30449e-05	0	0	0	0	0	0	0	0	0	0	0	5.93178e-06
95	I	ATT	0	0	0	0	0	0	5.74031e-06	0	0	0	0	0	0	5.74031e-06	0.00147239	0	0	0	0	0	0	0.00164173	0.00431672	0	2.87016e-06	0	0	0	0	0.000163599	2.87016e-06	0	0.000241093	0	0.00212392	0	0	0	2.87016e-06	0	0	0	0	0	0	0	0
96	R	CGG	0	2.66976e-06	2.66976e-06	0	0	0	0	0	0	0	0	0	0	0	0	2.66976e-06	0	0.000320371	0	0	0	0	0	0	0	0	0	0	0.000133488	0	0	0	0	0	0	0	0	0.000162855	0	0	0.000467207	0	0.00240545	0.00257631	0.00144434	0	0.000736853
97	I	ATT	0	0	0	0	0	0	0	0	0	0	2.63326e-06	0	0	5.26653e-06	0.00307038	0	0	0	0	0	0	0.00347854	0.00497423	0	0	0	0	2.63326e-06	0	0.000610917	0	5.26653e-05	0.00202498	0	4.73987e-05	0	0	0	0	0	0	2.63326e-06	0	0	0	0	0
98	L	TTA	0.000173033	0	0.000147956	0	0	0	0	0	2.50773e-06	0	0	0	0	0.000205634	0.00177297	0	0	0	0	0	0	0.00254785	0	0	0	0	0.00402741	0	2.50773e-06	0	0	0.00225194	0	0	0	5.01546e-06	0	0	0	0	0	0	0	0	0	0	0
99	K	AAA	0.000142672	0	0	0	0	0	0	0	0	0	4.91973e-06	0.00346595	1.72191e-05	0	0	1.22993e-05	0	0	0	0	0	0.00240083	7.3796e-06	0	0	0.00828237	0	0	0	0	0	0	0	0.00219174	0.00243035	0	0	0	0	0.00135785	0	0.00392103	2.21388e-05	4.91973e-06	0	0	0
100	Q	CAA	0.000261215	0	2.39647e-06	1.67753e-05	0	0	0	0	0	0	0	0.00174942	0	0	0	0	0	0	0	0.000798025	0.00324482	0	0	0	0.000642255	0	0.00127972	0	0	0	2.39647e-06	0	0	7.18942e-06	0	0.000165357	0	0	0	0	0.00642494	0	0	0.00451495	0	0.000464916	3.11541e-05
101	K	AAA	0.000102166	0	0	4.75193e-06	0	0	0	0	0	0	7.12789e-06	0.00141132	2.37596e-06	0	0	0.000102166	0	0	0	0	0	0.00360909	2.37596e-06	0	0	0.00362334	0	0	0	0	0	0	0	0.00125213	0.00170832	0	0	0	0	0.00127114	2.37596e-06	0.00291055	9.50385e-06	2.37596e-06	0	0	0
102	K	AAA	7.69111e-05	0	0	4.66128e-06	0	0	0	0	0	2.33064e-06	2.33064e-06	0.00693831	1.39838e-05	0	0	1.16532e-05	0	0	0	2.33064e-06	0	0.00131681	0	0	0	0.00354956	0	0	0	0	0	0	0	0.000936917	0.00132613	0	0	0	0	0.00116998	0	0.002883	2.33064e-06	0	0	0	0
103	P	CCA	0	0	0	0.000321683	0	0	0	0	0	0	0	0	0	0	0	0	0	0	0	2.17354e-06	0	4.34707e-06	0	0	0	0	0.000332551	0	0	0	2.17354e-06	0	0	0	0	0	0.00200835	0.00436446	0.00178013	0.000204312	2.17354e-06	0	0	0.000123891	0	0	2.17354e-06
104	K	AAA	0.000106279	0	0	2.12558e-06	0	0	0	0	0	2.12558e-06	4.25116e-06	0.00372827	2.12558e-06	0	0	6.37674e-06	0	0	0	0	2.12558e-06	0.00314373	6.37674e-06	0	0	0.00107979	0	0	0	0	0	0	2.12558e-06	0.000982018	0.00239553	0	0	0	0	0.001371	0	0.00320962	0	2.12558e-06	0	0	0
105	F	TTC	0	0	0	0	0	0	0	0.000284868	0	0	0	0	0	0	0.00195249	0	6.23799e-06	0	0	0	0	0	4.99039e-05	0	0	0	0	0.00117482	0	2.07933e-06	0.000120601	8.73319e-05	0	0	0	0	0	0	0	0	0	0	0	0	2.07933e-06	0	4.15866e-06
106	F	TTT	0	0	0	0	0	0	0	1.95248e-06	0.0010641	0	0	0	0	0.00378976	0	0	0	0	0	0	1.95248e-06	0	1.95248e-06	0.000142531	0	0	0	7.80992e-06	0	0.00225512	0.000269442	0.000132769	0	0	1.95248e-06	0	0	0	1.95248e-06	0	0	0	0	0	0	0	0
107	L	CTT	0	0	0	0	0	0	0	0	0	0	0	0	0	0	0.000789823	0	0	0	0	0	0.000187016	0	3.63137e-06	0.000735353	0	0	0.0017594	0.00544161	0.000374031	0	0	0	0	0	0	1.81569e-06	7.26274e-06	0	0.00118927	1.81569e-06	0	0	0	1.81569e-06	0	0	0.000121651
108	A	GCC	0	0	0	0.00283245	0	0.000824176	0.00457122	0	0	8.69384e-05	0	1.73877e-06	1.73877e-06	0	0	0	0.000116497	0	1.73877e-06	0	0	0	1.21714e-05	0	0	0	1.73877e-06	1.73877e-06	0	0	0	0	0	0	0	1.73877e-06	0.000153012	0	0	0	0	0	0	0	0	0	0
109	E	GAA	0.000116827	0	0	0.000274366	1.77011e-06	0	0	0	0	0.000205332	5.31032e-05	0	0.00462706	0	0	0.0004974	0	3.54021e-06	0	0	0	0	0	0	0.00050802	1.77011e-06	0	0	0	0	0	0	0	0	0	0	0	0	0	0.000194712	3.54021e-06	0	0	0	0	0	0
110	N	AAC	0	0	0	0	0	0	0	0	0	0.00101434	3.53428e-06	0	0	0	0	0	3.53428e-06	0	0	0.000224427	0	0	4.41785e-05	0	8.65899e-05	8.48227e-05	0	3.53428e-06	0	0	0	0	0	0	0.0042111	0	0	0	0	0	0	0	0	0	0	0	0
111	V	GTT	0	0	0	0	5.226e-06	5.226e-06	0.000963326	0	0	0	7.6648e-05	1.742e-06	1.742e-06	1.742e-06	0.00013065	0	0	0	0.00013936	0	0	0	3.484e-06	0.00027872	0	0	0	0	0	0.000162006	0	0	0	0	0	0	0	0	0	0	0	0	0	0	0	0	0
112	K	AAA	0.00011144	0	0	0	0	0	0	0	0	3.53778e-06	0	0.0028373	4.06844e-05	0	0	1.23822e-05	0	0	0	0	0	0.00145226	0	0	0	0.00501833	1.76889e-06	0	0	0	0	0	0	0.000535973	0.000516515	0	0	0	0	0.000214035	1.76889e-06	0.00423826	1.94578e-05	0	0	0	0
113	G	GGA	0	0	0.000140898	0.000214959	0	1.80638e-06	0	0	0	0	0	0.000276376	5.41914e-06	0	0	0	0.0003396	0.00523489	0.00150291	0	0	1.80638e-06	0	0	0	0	0	0	0	0	0	0	0	0	0	1.80638e-06	0	0	0	0	0	0.000223991	1.80638e-06	0.000151736	0	5.41914e-06	1.80638e-06
114	M	ATG	0	0	0	0	0	0	0	0	0	0	0	0	0	0	1.83952e-06	0	0	0	0	0	0	0.00499429	0.000897684	0.000367903	1.83952e-06	0.000108531	0	0	0.000277767	0	1.83952e-06	0.00107244	0	0	0	0	0	0	0	0	0	0	0.000139803	0	0	0	0
115	L	CTG	0	1.88475e-06	0	0	0	0	0	0	0	0	0	0	0	1.88475e-06	0	0	0	0	0	0	0	3.39255e-05	0	0	0	0	0.00381474	0.000269519	0	0.000701127	7.539e-06	0.00707347	0.00279886	0	0	0	0	0.00118928	0	0	0.00108939	0	0	1.88475e-06	0	0.000459879	1.88475e-06
116	A	GCT	0	0	0	0.00145928	0.00411057	0.000708181	0	0	0	0	0.000928634	0	0	0	0	0	0	0	0.00137539	0	0	0	0	1.17055e-05	0	0	0	0	0	0	0	0	0	0	1.95091e-06	0	0	0	0.000159975	0	0	0	0	0	0	0	0
117	Q	CAG	2.04167e-06	0.000398126	0	0	0	0	0	0	0	0	0	2.04167e-06	0.000175584	0	0	0	0	0	0	0.000443042	0.00133321	0	0	0	0	0.000543084	2.04167e-06	0	0.00184975	0	0	0	0	0	0	6.12501e-06	2.04167e-06	0.000875877	0	0.00513072	0	0	4.08334e-06	0.000216417	0	0.0035423	0
118	R	CGT	0	0	2.22235e-06	0	0	0	0	4.44469e-06	0.00617145	0	4.22246e-05	0	0	0	0	0	0	0	0.000420023	0	0.00308684	0	0	0	0	0	0	0	0	0.000273349	0	0	0	0	0	0	2.22235e-06	0	0.00148897	5.1114e-05	0	0	0	0.00232235	0.00576254	0.000891161	0
119	H	CAT	0	0	0	0	0	0	0	0	0	0	0.000220726	0	0	0	0	0	0	0	0	0.00654659	0	0	0	0	0	0	0	0	0	0.000177066	0	0	0	2.42556e-06	0.000926564	0	0	0	0.000133406	9.94479e-05	0.000184343	0	0	0	9.70224e-06	2.42556e-06	0.00104784
120	N	AAT	0	0	0	0	0	0	2.68385e-06	0	0	8.05155e-06	0.00812133	2.68385e-06	2.68385e-06	0	0	0	0	0	1.61031e-05	0	0.000636073	5.3677e-06	0	0.00742085	0.00407945	0.000402578	0	0	0	2.68385e-06	0	0	0	0.00539454	0	0	0	0	0	0	0	5.3677e-06	0	0	0	0	0
121	K	AAG	0	0.000545037	0	0	0	0	0	0	0	0	0	0	0.00348299	0	2.91464e-06	0	0	0	0	0	0	0	2.91464e-06	0	0.00241623	0	0	0	0	0	0	0	0.00539499	0.000343927	0.0028884	0	0	0	0	0	0.000527549	5.82927e-06	0.00553781	0	0	2.91464e-06	0
122	A	GCT	0	0	0	0.00249512	0.00746259	0.000975927	0	0	0	3.25309e-06	0.001054	0	0	0	0	0	9.75927e-06	0	0.000338321	0	0	0	0	3.25309e-06	0	0	0	0	0	0	0	0	0	0	1.30124e-05	0	6.50618e-06	0	0.000897853	0	0	0	0	0	0	0	0
123	V	GTT	0	0	0	8.64114e-06	1.29617e-05	0	0.00344781	0	0	4.32057e-06	0.000285158	0	0	8.64114e-06	0.000488224	0	0	0.000349966	0.0064074	0	0	4.32057e-06	6.48085e-05	0.00774678	0	0	0	8.64114e-06	4.32057e-06	0.00203499	0	0	4.32057e-06	0	1.29617e-05	0	0	0	0	0	0	0	0	0	0	0	0
124	Q	CAA	0.000519402	0	8.44555e-06	0	0	0	0	0	0	0	0	0.000599634	0	0	0	4.22278e-06	0	0	0	0.000709427	0.0017989	0	0	0	0.000971239	0	0.00225919	0	1.26683e-05	0	0	0	0	0	0	0.000156243	0	0	0	0	0.00531225	0	0	0.00683668	0	1.68911e-05	0
125	E	GAA	0.000148329	0	0	0.00110011	0	8.24052e-06	4.12026e-06	0	0	0.00126904	0.00537694	0	0.00458997	0	0	0.00519153	4.12026e-06	1.6481e-05	0	4.12026e-06	0	0	0	0	0.00271525	0	0	0	0	0	0.00016069	0	0	0	0	0	0	0	0	0.000300779	0	0	0	0.00015245	0	0	0
126	F	TTT	0	0	0	0	0	0	0	0	0.000445613	0	0	0	0	0.002713	0	0	0	0	0	0	0	0	0	0.00441681	0	0	0	0	0	0.00287464	0.000873752	0.000532988	0	0	0	0	0	0	4.36876e-06	0	0	0	0	0	0	0	0
127	I	ATC	0	0	0	0	4.48364e-06	0	0	0	0	0	0	0	0	0.00122852	4.48364e-06	0	0	0	0	0	0	0.00196383	0	0.00349276	8.96728e-06	0	0	0.000255568	0	0	0	0	0.000753252	0.00317442	4.48364e-06	0	0	0	0	0	0	0	4.48364e-06	0	0	0	0
128	Q	CAA	0.000397473	4.62178e-06	0	0	0	0	0	0	0	0	0	0.00176552	1.38653e-05	0	0	4.62178e-06	0	0	0	0.00120628	0.00310583	0	0	0	0.00119242	0	0.00211215	0	3.69742e-05	4.62178e-06	0.000231089	0	0	0	0	0.000231089	0	0	0	0	0.00490833	5.54613e-05	0	0.00527807	0	9.24355e-06	9.24355e-06
129	E	GAA	9.33576e-05	0	4.66788e-06	0.00136769	0	0	0	0	0	0.00158241	0.00511133	0	0.00482659	0	0	0.00498996	9.33576e-06	1.40036e-05	9.33576e-06	0	0	0	0	0	0.000863558	0	0	0	0	0	0	0	0	0	0	0	0	0	0	0.000228726	0	4.66788e-06	0	0	0	0	0
130	F	TTT	0	0	0	0	0	0	0	4.98442e-06	0.000623053	0	0	0	0	0.00517882	0	0	0	0	0	0	0	0	4.98442e-06	0.00118629	0	0	0	1.49533e-05	0	0.00133583	0.000937072	0.000333956	4.98442e-06	0	0	0	0	0	0	0	0	0	0	0	0	0	0
131	D	GAT	0	0	0	0	0	0	0.000525278	0	0	0.00303601	0	0.00471305	0.000742136	0	0	9.63814e-06	1.44572e-05	0	0.00385044	0	0.00121922	0	0	0	0	0	0	0	0	0	0	0	0	0	0.00183606	0	0	0	0	0	0	0	0	0	0	0	0
132	N	AAT	0	0	0	0	0	0	4.80245e-06	0	4.80245e-06	4.80245e-06	0.00516744	4.80245e-06	0	0	0	0	0	4.80245e-06	9.6049e-06	4.80245e-06	0.00045143	0	0	0.00576774	0.00354901	0.000739577	0	0	0	4.80245e-06	0	0	0	0.00247326	0	0	0	0	0	0	0	0	0	0	0	0	0
133	A	GCT	0	0	0	0.0018258	0.00404354	0.00136935	0	0	0	0	0.00227728	0	0	0	0	0	4.9614e-06	0	0.00238643	0	4.9614e-06	0	4.9614e-06	5.45754e-05	0	0	0	0	0	0	0	0	0	0	0	0	0	0	0.000104189	0	0	0	0	0	0	0	0
134	G	GGA	0	0	9.10125e-05	0.000328656	0	0	0	0	5.05625e-06	0	0	0.00308431	5.05625e-06	0	0	0	0.000940463	0.00445961	0.00568323	0	0	5.05625e-06	0	0	5.05625e-06	0	0	0	0	0	0	0	0	0	0	0	0	0	0	0	0	0.00382253	0	0.00148148	0	0	0
135	Y	TAT	0.000248034	0.000279698	0	0	0	0	0	0	0.000944641	0	0.000263866	0	0	0	0.00206343	0	0	0	0	5.27732e-06	0.000680775	0	0	5.27732e-06	0	0	0	0	0	5.27732e-06	0	0	0	0	0.000121378	0	0	0	0	0	0	0	0	0	0	0	0
136	D	GAT	0	0	0	0	0	0	0.000520919	0	0	0.00270878	0	0.00265395	0.000537369	0	0	0	5.48336e-06	0	0.00646488	0	0.000855404	0	0	1.09667e-05	0	0	0	0	0	0	0	0	0	0	0.00340517	0	0	0	0	0	0	0	0	0	0	0	0
137	V	GTC	0	0	0	0	0.00574171	0	0	0	0	0.000284574	0	0	0	0.000234355	5.57989e-06	0	0.000418492	0	0	0	0	0	0.00293502	0	0	0	0	0.00137823	5.57989e-06	1.11598e-05	0	0	0	5.57989e-06	0	0	0	0	0	0	0	0	0	0	0	0	0
138	H	CAT	0	5.54339e-06	0	0	0	0	0	0	6.65207e-05	0	0.000437928	0	0	0	1.66302e-05	0	0	0	0	0.0059536	0	0	0	6.65207e-05	0	0	0	5.54339e-06	0	0.00293245	0	0	0	0	0.00109205	0	0	0	0.000188475	0.00359212	0.000521079	0	0	5.54339e-06	2.21736e-05	0	0.00677957
139	I	ATT	0	0	0	0	0	0	1.60246e-05	0	0	0	5.34154e-06	0	0	5.34154e-06	0.00305536	0	0	0	5.34154e-06	0	0	0.000742474	0.00396876	0	0	0	5.34154e-06	0	0	0.000582228	0	0	0.00055552	5.34154e-06	0.00321561	0	0	0	0	0	0	0	0	0	0	0	0
140	I	ATT	0	0	0	0	0	0	2.54248e-05	0	0	0	5.08497e-06	0	0	0	0.00385949	0	0	0	0	0	0	0.0029442	0.00353914	0	0	5.08497e-06	0	0	0	0.000111869	0	7.11896e-05	0.00289843	5.08497e-06	0.00742406	0	0	0	0	0	0	1.52549e-05	0	0	0	0	0
141	L	TTG	0	0.000148866	0	0	0	0	0	0	4.96221e-06	0	0	0	0	0.000759219	0.000173677	0	0	0	0	0	0	0	4.96221e-06	0	0	9.92443e-06	2.48111e-05	0	0.00397473	0	0.00581571	0	0.00249103	0	0	0	0	0	0	0	4.96221e-06	0	0	0	0	0	0
142	L	CTT	0	0	0	0	0	0	0	0	0	0	0	0	0	0	0.00397016	0	0	0	0	0	0.00180376	0	0.000127158	0.00109262	0	0	0.00233123	0.0035981	0.000508633	0	0	0	0	0	0	0	4.70956e-06	0	0.0020675	0	0	0	0	4.70956e-06	4.70956e-06	0	0.00129042
143	N	AAT	0	0	0	0	0	0	0	0	4.48089e-06	4.48089e-05	0.00226285	0	0	0	0	0	0	0	4.48089e-06	0	0.000170274	0	4.48089e-06	0.000147869	7.61751e-05	0.000206121	0	0	0	0	0	0	0	0.00472734	0	0	0	0	0	0	0	0	0	0	0	0	0
144	A	GCG	0	0	0	0.00468682	0.00173045	0	0.00238103	0	0	0	0	0	0.000132771	0	0	0	0	0.000685983	0	0	0	0	0	0	0	0	0	0	4.4257e-06	0	0	0	0	0	0	0	0	9.73654e-05	0	0	0	0	0	0	0	0	0
145	N	AAT	0	0	0	0	0	0	4.29653e-06	0	0	2.14826e-05	0.0014823	0	0	0	0	0	0	0	0	0	0.000378095	0	0	0.00240606	0.00201507	0.000812044	0	0	0	0	0	0	0	0.00505272	0	0	0	0	0	0	0	0.00011171	0	0	0	0	0
146	D	GAT	4.20384e-06	0	0	0	0	0	0.000126115	0	0	0.00485963	0	0.00334625	0.000958475	0	0	4.20384e-06	8.40767e-06	0	0.0020809	0	0.000302676	0	0	4.20384e-05	0	0	0	0	0	4.20384e-06	0	0	0	0	0.00205568	0	0	0	0	0	0	0	0	0	0	0	0
147	Y	TAT	0.000145953	0.000174333	0	0	0	0	0	2.83797e-05	0.00145142	0	0.000222984	0	0	0	0.00371369	0	0	0	0	1.6217e-05	0.00240417	0	0	0	0	0	0	0	0	8.10849e-06	0	0	0	0	4.45967e-05	0	0	0	4.05425e-06	0	0	0	0	0	0	0	0
148	G	GGT	0	0	0	0	1.20109e-05	0	0.00200181	0	0.000992898	4.40398e-05	0.00559306	0	0	0	0	0.00319889	0.0063057	0.00151337	0	0	0	0	0	0	0	0	0	0	0	0	0	0	0	0	3.60326e-05	0	0	0	0	0	0	4.00362e-06	0	0	0	0	0.00074067
149	V	GTA	0	0	0	0.00323373	0	3.8867e-06	3.8867e-06	0	0	0	0	0.000925033	3.8867e-06	0	0	0.00044697	0	3.8867e-06	0	0	0	0.00558907	0	0	0	0	0.000839526	0	0	0	0.000474177	7.77339e-06	3.10936e-05	0	0	0	0	0	0	0	0	0	0	0	0	0	0
150	A	GCT	0	0	0	0.00221927	0.00456445	0.00115685	0	0	0	0	0.000118046	0	0	0	0	0	3.93487e-06	0	0.000503663	0	0	0	0	0	0	0	0	0	0	3.93487e-06	0	0	0	0	0	0	0	3.93487e-06	0.0014441	0	0	0	0	0	0	0	0
151	Q	CAA	0.00031239	0	0	0	0	0	0	0	0	0	0	0.000288664	0	0	0	0	0	0	0	9.49033e-05	0.000122583	0	0	0	0.000126538	0	0.000142355	0	3.9543e-06	0	0	0	0	0	0	8.69947e-05	0	0	0	0	0.00637434	0	0	0.00093717	0	3.9543e-06	0
152	D	GAT	0	0	0	4.03563e-06	0	0	0.000205817	0	4.03563e-06	0.0048024	0	0.00324868	0.000334957	0	8.07125e-06	0	1.21069e-05	4.03563e-06	0.00233259	0	0.00114612	0	0	0	4.03563e-06	4.03563e-06	0	0	0	0	0	0	0	0	0.00265948	0	0	0	0	0	0	0	0	0	0	0	0
153	R	AGA	0	0	0.000121991	0	0	0	0	0	0	0	0	0	0	0	0	0.000975927	0	4.06636e-06	0	0	0	8.13273e-05	4.06636e-06	0	0.000219584	0	0	0	0	0	0	0	4.06636e-06	0	0	0	0	0	0	0	0	0	0.00465599	0.000422902	0	0	0
154	K	AAA	9.15484e-05	0	0	8.32258e-06	0	0	0	0	0	0	4.16129e-06	0.00420707	1.66452e-05	0	0	2.49677e-05	0	0	0	0	0	0.00225126	0	8.32258e-06	0	0.00580084	0	0	0	0	0	0	0	0.000719903	0.00149806	0	0	0	0	0.000915484	4.16129e-06	0.004773	8.32258e-06	9.15484e-05	0	0	0
155	R	CGT	0	0	0	0	0	0	0	4.25304e-06	0.000259435	0	0	0	0	0	0	0	0	0	0.000208399	4.25304e-06	0.000370014	0	0	0	0	0	0	0	0	6.80486e-05	0	0	0	0	0	0	0	0	5.10365e-05	0	4.25304e-06	0	0	0.000357255	0.00327484	0.000616691	0
156	V	GTT	0	0	0	0	4.30119e-06	4.30119e-06	0.00207317	0	0	0	0.000120433	0	0	0	7.74214e-05	0	0	0	0.00103659	0	0	0	1.29036e-05	0.00162585	0	0	0	0	0	0.000468829	0	0	0	0	0	0	0	0	0	0	0	0	0	0	0	0	0
157	F	TTT	0	0	0	0	0	0	0	0	0.000743221	0	0	0	0	0.00225127	0	0	0	0	0	0	0	0	0	0.000954953	0	0	0	4.32105e-06	4.32105e-06	0.00157286	0.00085989	0.000561737	0	0	0	0	0	0	0	0	0	0	0	0	0	0	0
158	Y	TAT	0.00010598	0.00020772	0	0	0	0	0	2.54352e-05	0.00120817	0	0.000224677	0	0	0	0.00222134	0	0	0	0	0	0.0006274	0	0	4.23919e-06	0	0	0	0	0	0	0	0	0	0	5.08703e-05	0	0	0	0	0	0	0	0	0	0	0	0
159	I	ATT	0	0	0	0	0	0	1.66954e-05	0	0	0	0	0	0	0	0.000304691	0	0	0	4.17385e-06	0	0	0.00163198	0.00421559	0	0	0	0	0	0	0.000158606	0	0	0.000876508	4.17385e-06	0.000237909	0	0	0	0	0	0	4.17385e-06	0	0	0	0	0
160	G	GGT	0	0	0	0	4.18043e-06	0	0.000961498	0	0.000204841	0	0.000275908	0	4.18043e-06	0	0	0.00162201	0.00527152	0.000673049	0	0	0	0	0	0	0	0	0	0	0	0	0	0	0	0	0	0	0	0	0	0	0	8.36085e-06	0	0	0	0	3.34434e-05
161	F	TTT	0	0	0	0	0	0	0	0	0.00029562	0	8.69471e-06	0	0	0.00285186	0	0	0	0	0	0	0	0	0	0.000282578	0	0	0	4.34735e-06	4.34735e-06	0.00135637	5.65156e-05	0.000356483	0	0	0	0	0	0	0	0	0	0	0	0	0	0	0
162	R	AGA	0	0	0.000266992	0	0	0	0	0	0	0	0	0	0	0	0	0.00417713	0	2.15316e-05	0	0	0	0.0012919	0	0	0.00194215	0	0	0	0	0	0	0	0	0	0	0	0	0	0	0	0	0	0.00473264	0.000469389	4.30632e-06	1.2919e-05	0
163	K	AAA	0.000110991	0	0	4.43963e-06	0	0	0	0	0	0	0	0.00671716	3.5517e-05	0	0	2.21981e-05	0	4.43963e-06	0	0	0	0.00150947	0	8.87926e-06	0	0.0137007	4.43963e-06	0	0	0	4.43963e-06	0	7.10341e-05	0.00146064	0.00285024	4.43963e-06	0	0	0	0.00109215	0	0.00448403	2.66378e-05	0	0	0	0
164	E	GAG	0	0.000147995	0	0	0	0.00064748	0	0	0	0.000582732	0.000397738	0.00141983	0	0	0	4.62485e-06	0	0.00316803	0	0	4.62485e-06	0	0	0	0	0.00337152	0	0	0	0	0	0	0	0	0	0	0	0	0	0	0.000536483	0	0	0	0	0	0
165	L	TTA	0.000302258	0	0.000224256	0	0	0	0	0	4.87512e-06	0	0	0	0	0.000238881	0.00102865	0	0	0	0	0	0	0.00098965	0	0	0	0	0.00256919	0	0	0	0	0.00343209	0.000151129	0	0	0	0	0	0	0	0	0	0	0	0	0	0
166	N	AAT	0	0	0	0	0	0	0	0	0	0	0.00350337	5.11441e-06	0	0	0	0	0	0	5.11441e-06	0	0.000547242	0.000138089	0	0.00366192	0.00124792	0.000296636	0	0	0	0	0	0	0	0.00164173	0	0	0	0	0	0	0	0	0	0	0	0	0
167	I	ATA	0	0	0	0	0	0	0	0	0	0	0	0	0	0	0	0	0	0	0	0	0	0	0.000303053	0.000669906	0.00156843	0	0.000329636	0	0	0	0.001494	5.31672e-06	0.0030518	0	0	0	0	0	0	0	0	0.00038812	0	0	0	0	0
168	N	AAT	0	0	0	0	0	0	0	0	1.68609e-05	0	0.00272585	0	0	0	0	0	0	0	1.12406e-05	0	0.000871149	0	0	0.00120275	0.00381057	0.00162427	0	0	0	0	0	0	0	0.00301249	0	0	0	0	0	0	0	0	5.62031e-06	0	0	0	0
169	Y	TAT	0.000141677	0.000265643	0	0	0	0	0	0	0.000737898	0	0.000230224	0	5.90319e-06	5.90319e-06	0.000991736	0	0	0	0	0	0.000979929	0	0	0	0	0	0	0	0	0	0	0	0	0	6.49351e-05	0	0	0	0	0	0	0	0	0	0	0	0
170	L	CTT	0	0	0	0	0	0	0	0	6.17879e-06	0	0	0	0	0	0.00210697	0	0	0	6.17879e-06	1.85364e-05	0.0043993	0	0	0.0015447	0	0	0.00214404	0.00362695	0.000210079	0	0	0	0	0	0	0	7.41455e-05	0	0.00544969	6.17879e-06	0	0	0	0	0	0	0.00148909
171	P	CCA	0	0	0	0.00136717	0	0	0	0	0	0	0	0	0	0	0	0	0	0	0	0	0	0	0	0	0	0	0.00164981	0	6.57294e-06	0	0	0	0	0	0	0	0.000591564	0.00477195	0.00195874	0.00144605	6.57294e-06	0	0	0.000519262	0	0	0
172	P	CCC	0	0	0	0	0.000855213	0	6.24243e-06	0	0	0	0	0	0	0	0	0	0	0	0	0.000318364	6.24243e-06	0	0	0	0	0	0	0.000686667	0	6.24243e-06	0	0	0	0	0	0.00154188	0	0.00254691	0.00466934	0	6.24243e-06	0	0	0	0.000218485	0	0
173	I	ATT	0	0	0	0	0	0	0.000163308	0	0	0	1.9597e-05	0	0	1.30646e-05	0.0023451	0	0	0	0	0	0	0.00201195	0.00464448	0	0	0	9.79848e-05	0	0	0.00111049	0	0	0.000516053	0	0.0044877	0	0	0	6.53232e-06	0	0	0	0	0	0	0	0
174	P	CCA	6.80267e-06	0	0	0.00131292	0	6.80267e-06	0	0	0	0	0	0	0	0	0	0	0	0	0	0	0	0	0	0	0	0	0.000945572	0	6.80267e-06	6.80267e-06	0	0	0	0	0	0	0.000598635	0.00538772	0.00332651	0.00176189	6.80267e-06	1.36053e-05	0	0.000619043	0	0	0
175	H	CAT	0	6.79726e-06	0	0	0	0	0	0	6.11754e-05	6.79726e-06	0.0022431	0	0	0	1.35945e-05	0	0	0	0	0.00463573	0	0	0	0	0	0	0	0	0	0.00456776	0	0	0	0	0.000890442	0	0	0	0.000156337	0.00594081	0.00167892	0	0	6.79726e-06	6.79726e-05	0	0.00523389
176	L	TTG	0	0.002932	0	0	0	6.74022e-06	0	0	0	0	0	0	0	0.000781866	0.000222427	0	0	0	0	0	0	6.74022e-06	0	0	0	0	2.69609e-05	0	0.00637625	0	0.00375431	0	0.00340381	0	0	0	0	1.34804e-05	0	0	8.08827e-05	0	0	0	0	6.74022e-06	0
177	I	ATA	0	0	0	6.62941e-06	0	0	0	0	0	0	0	1.32588e-05	0	0	0	0	0	0	0	0	0	0	0.000324841	0.000808788	0.00281087	6.62941e-06	0.000178994	0	0	0	0.00165072	0	0.00336774	5.30353e-05	0.0001127	0	0	0	0	0	0	0.000503835	0	0	0	0	0
178	K	AAG	0	0.000124846	0	0	0	6.57086e-06	0	0	0	6.57086e-06	0	0	0.00181356	0	0	0	0	1.97126e-05	0	0	0	1.31417e-05	0	0	0.00536182	0	0	0	0	0	0	0	0.00263492	0.000808216	0.00170185	0	0	0	0	6.57086e-06	0.0030226	8.54212e-05	0.00682056	0	0	0	0
179	P	CCA	0	0	0	0.000747765	0	0	0	0	0	0	0	0	0	0	0	0	0	0	0	0	0	0	0	0	0	0	0.00286213	0	6.44625e-05	0	6.44625e-05	0	0	0	0	0	0.000986276	0.00589832	0.00168247	0.000715534	1.28925e-05	0	0	0.00056727	0	6.44625e-06	0
180	T	ACA	0	0	0	0.00549489	0	6.31596e-06	0	0	0	0	0	0	0	0	0	0	0	0	0	0	0	0.00488855	0	1.26319e-05	0.0005937	0	0	0	0	0	6.31596e-06	0	6.31596e-06	0	2.52638e-05	0.00294955	6.31596e-06	0	0	0	0	0.00121898	0	0	0	0	0
181	L	TTG	6.29703e-06	0.00017002	0	0	0	0	0	0	0	0	0	0	0	0.0010705	0.000478574	0	0	0	0	0	0	0	0	0	0	0	6.29703e-06	0	0.0063537	0	0.00230471	0	0.00527691	0	0	0	0	0	0	0	0	0	0	0	0	0	0
182	K	AAG	0	0.000878558	0	0	0	0	0	0	0	0	0	6.1011e-06	0.00544218	0	0	0	0	2.44044e-05	0	0	0	0	0	0	0.00239773	0	0	0	0	0	0	0	0.0028065	0.000481987	0.0022269	0	0	0	0	0	0.00102498	1.22022e-05	0.00409383	0	0	0	0
183	D	GAC	0	0	0	0	0.000239294	0	5.83645e-06	0	0	0	0.00798426	0.000828776	0.000910486	0	0	0	0.0019377	0	1.75094e-05	0.000221785	0	0	0	0	0	0	0	0	0	0	0	0	0	0.00184432	0	0	0	0	0	0	0	0	0	0	0	0	0
184	V	GTC	0	0	0	0	0.00435862	0	2.18204e-05	0	0	0.000561874	0	0	0	0.000283665	0	0	9.81916e-05	5.45509e-06	0	0	0	7.09162e-05	0.00543873	0	0	0	0	0.000730982	0	0	0	0	0	0	0	0	0	0	0	0	0	0	0	0	0	0	0
185	I	ATT	0	0	0	0	0	0	0	0	0	0	0	0	0	0	0.000988064	0	0	0	0	0	0	0.00488251	0.00528194	0	0	0	0	5.25566e-06	0	0.000567611	0	0	0.00129815	0	4.7301e-05	0	0	0	0	0	0	1.05113e-05	0	0	0	0	0
186	W	TGG	0	0.000326145	0.000428065	0	0	0	0	0.00022932	0.000270088	0	0	0	0	0	0	0	0	0.000626809	0	0	0	0	0	0	0	0	0	0	0	0	0	0.000422969	0	0	0	0	0	0	0	0	0	0	0.000366913	0	0	0.00163582	0
187	D	GAT	0	0	0	0	0	0	0.000148479	0	0	0.00422175	0	0.00313785	0.000440487	0	0	0	0	0	0.00195992	4.94929e-06	0.000341501	0	0	0	0	0	0	0	0	0	0	0	0	0	0.00193022	0	0	0	0	4.94929e-06	0	0	0	0	0	0	0
188	L	CTT	0	0	0	0	0	0	0	0	0	0	0	0	0	0	0.000349973	0	0	0	0	0	0.000136101	0	0	0.00154085	0	0	0.00173042	0.00305741	0.000140961	0	0	0	0	0	0	0	0	0	0.00100131	0	0	0	0	4.86074e-06	0	0	0.000150683
189	K	AAG	0	0.000396457	0	0	0	0	0	0	0	0	0	4.6642e-06	0.000746272	0	0	0	0	0.000139926	0	0	0	0	0	0	0.00263994	0	0	0	0	0	0	0	0.00145989	0.000429106	0.00217818	0	0	0	0	0	0.000172575	0	0.00271923	0	0	0	0
190	D	GAT	0	0	0	0	0	0	0.000561539	0	0	0.00287161	0	0.00389425	0.000228268	0	4.56536e-06	0	6.3915e-05	0	0.00412252	4.56536e-06	0.000410882	0	0	4.56536e-06	4.56536e-06	4.56536e-06	0	0	0	0	0	0	0	4.56536e-06	0.00198136	0	0	0	0	0	0	0	0	0	0	0	0
191	N	AAT	0	0	0	0	0	0	0	0	4.4825e-06	0	0.00294052	0	0	0	0	0	0	0	8.96499e-06	4.4825e-06	0.0001793	0	4.4825e-06	0.00457215	0.00209781	0.000524452	0	0	0	0	0	0	0	0.00499798	0	0	0	0	0	0	0	4.4825e-05	4.4825e-06	0	0	0	4.4825e-06
192	P	CCA	0	0	0	0.00278893	0	8.93887e-06	0	0	0	0	0	0	0	0	0	0	0	0	0	0	0	0	0	0	0	0	0.000469291	0	4.46943e-06	0	0	0	0	0	0	0	0.000567618	0.00490297	0.00291854	0.00071064	0	4.46943e-06	0	0.000116205	0	4.46943e-06	0
193	I	ATT	0	0	0	0	0	0	0	0	0	0	0	0	0	6.30997e-05	0.00235272	0	0	0	0	0	0	0.00192454	0.00406543	0	0	4.50712e-06	0	0	0	0.000851846	5.85926e-05	0	0.00036057	0	0.000608462	0	0	0	4.50712e-06	0	0	4.50712e-06	0	0	0	0	0
194	P	CCA	0	0	4.55195e-06	0.000701001	0	4.55195e-06	0	0	0	0	0	0	0	0	0	0	0	0	0	0	0	0	0	0	4.55195e-06	0	0.000482507	0	0	0	0	0	0	0	0	0	0.00149759	0.00469761	0.00300429	0.000737416	3.18637e-05	0	0	0.000405124	0	0	0
195	A	GCT	0	0	0	0.00388802	0.0043143	0.00123199	0	0	0	0	0.000252956	0	0	0	0	0	0	0	0.00185033	0	0	0	0	0	0	0	0	0	0	0	0	0	0	0	0	0	0	0	0.000594915	0	0	0	0	0	0	0	0
196	L	TTA	0.000139838	0	0.000106084	0	0	0	0	0	2.411e-05	0	0	0	0	0.00060275	0.00148035	0	0	0	0	0	0	0.00202524	0	0	0	0	0.00332236	0	9.64399e-06	0	0	0.00349595	4.822e-06	0	0	9.64399e-06	0	0	0	0	0	0	0	4.822e-06	0	0	0
197	D	GAT	0	0	0	0	0	0	0.000302611	0	0	0.00146176	0	0.00256963	0.000533415	0	0	0	1.0258e-05	0	0.00435452	0	0.000728317	0	0	0	5.12899e-06	0	0	0	0	0	0	0	5.12899e-06	5.12899e-06	0.00262605	0	0	0	0	1.0258e-05	0	0	0	0	0	0	0
198	K	AAA	4.3332e-05	0	0	0	0	0	0	0	0	0	1.0833e-05	0.00186328	0	0	0	5.4165e-06	0	0	0	0	0	0.00174411	2.1666e-05	0	0	0.00494527	0	0	0	0	0	0	0	0.0021341	0.0028545	0	0	0	0	0.000249159	0	0.00341781	0	0	0	0	0
199	N	AAT	0	0	0	0	0	0	0	0	0	1.12589e-05	0.00189713	0	0	0	0	0	0	0	0	0	0.000422209	0	0	0.000146366	0.000230808	7.3183e-05	0	0	0	0	0	0	0	0.00314124	0	0	0	0	0	0	0	0	0	0	0	0	0
200	K	AAA	7.02984e-05	0	0	0	0	0	0	0	0	0	0	0.00133567	5.8582e-06	0	0	0	0	0	0	0	0	0.00343876	0	0	0	0.0027182	0	0	0	0	0	0	5.8582e-06	0.000972461	0.000615111	0	0	0	0	0.000345634	0	0.00283537	5.8582e-06	0	0	0	0
201	T	ACA	0	0	0	0.00409716	0	6.08791e-06	0	0	0	0	0	0	0	0	0	0	0	0	0	0	0	0.000140022	0	0	6.6967e-05	0	0	0	0	0	0	0	0	0	6.08791e-06	0.000371362	0	6.08791e-06	0	0	0	9.13186e-05	0	0	0	0	0
202	N	AAT	0	0	0	0	0	0	0	0	0	0	0.000751675	0	0	0	0	0	0	0	0	0	0.00105101	0	0	0.000186256	0.000758327	0.00013304	0	0	0	0	0	0	0	0.00341912	0	0	0	0	0	0	0	0	0	0	0	0	0
203	G	GGT	0	0	0	0	0.000112799	0	0.000782544	0	0.000817794	7.04995e-06	0.00223483	0	0	0	0	0.00107864	0.00466707	0.000140999	0	0	0	0	0	0	0	0	0	0	0	0	0	0	0	0	0	0	0	0	0	0	0	0	0	0	0	0	0.000303148
204	N	AAT	0	0	0	0	0	0	0	0	0	2.86434e-05	0.00258507	7.16086e-06	7.16086e-06	0	0	0	0	0	0	0	0.000200504	7.16086e-06	7.16086e-06	0.00372365	0.000952395	7.16086e-05	0	0	0	0	0	0	0	0.00169712	0	0	0	0	0	0	0	0	0	0	0	0	0
205	K	AAA	5.16586e-05	0	0	0	0	0	0	0	0	0	0	0.00289288	7.3798e-06	0	0	7.3798e-06	0	0	0	0	0	0.00208848	0	0	0	0.00271577	0	0	0	0	0	0	0	0.00129885	0.00285598	0	0	0	0	0.000295192	0	0.00295192	0	0	0	0	0
206	C	TGT	0	0	0.000222912	0	0	0	0	0.00325913	0	0	0	0	0	0	0.000338212	0	0	0	0.000199852	0	0	0	0	0	0	0	0	0	0	0	0	0	0	0	0	0	0	0	0	0	0	0	0	0	1.53733e-05	0	0.00150658
207	I	ATT	0	0	0	0	0	0	0	0	0	0	0	0	0	0	0.00245602	0	0	0	0	0	0	0.00142756	0.00375311	0	0	0	0	7.67507e-06	0	0.000583305	0	0	0.000583305	1.53501e-05	0.00160409	0	0	0	0	0	0	0	0	0	0	0	0
208	Y	TAT	0.000184143	0.000112087	0	0	0	0	0	0	0.00190548	0	0.000600466	0	0	0	0.00105682	0	0	0	0	0	0.00344267	0	0	0	0	0	0	0	0	0	0	0	0	0	0.000816634	0	0	0	0	0	0	0	0	0	0	0	8.00621e-06
209	P	CCT	0	0	0	0	0	0	0.000496722	0	0	0	0	0	0	0	8.27869e-06	0	0	0	0	0	0.00239254	0	0	0	0	0	0	0	0	0.00175508	0	0	0	0	0	0.00293066	0.00455328	0.000678853	0	0	0	0	0	0	0	0	0.000786476
210	N	AAT	0	0	0	0	0	0	0	0	0	0	0.00086696	0	0	0	0	0	0	0	0	0	0.000248929	0	0	0.000120173	0.000103005	8.58376e-05	0	0	0	0	0	0	0	0.00493566	0	0	0	0	0	0	0	0	0	0	0	0	0
211	H	CAC	0	0	0	0	0	0	0	0	0	0.000119992	0	0	0	0	0	0	0	0	0	0	0.00580249	0	0	0	0	0	0	0.000128563	0	0	0	0	0	8.57089e-05	0	0	0.000308552	0	0	0.000179989	9.42798e-05	0	0	0	0.000934227	0	0
212	E	GAA	0.000258166	0	0	0.000283149	0	0	0	0	0	0.000224854	0.000133247	0	0.00240677	0	0	0.00100768	0	8.32792e-06	0	0	0	0	0	0	0.000458036	0	0	0	0	0	0	0	0	0	0	0	0	0	0	0.00024151	0	0	0	0	0	0	0
213	Y	TAT	7.30217e-05	0.000121703	0	0	0	0	0	0	0.000600401	8.11352e-06	5.67947e-05	0	0	8.11352e-06	0.000860034	0	0	0	0	0	0.00105476	0	0	8.11352e-06	0	0	0	0	0	0	0	0	0	0	0.00013793	0	0	0	0	8.11352e-06	0	0	0	0	0	0	0
214	F	TTT	0	7.54808e-06	0	0	0	0	0	0	0.00100389	0	0	0	0	0.00288337	0	0	0	0	0	0	0	0	0	0.000135865	0	0	0	0	0	0.00160774	0.000203798	4.52885e-05	0	0	0	0	0	0	1.50962e-05	0	0	0	0	0	0	0	7.54808e-06
215	I	ATA	0	0	0	7.3346e-06	0	0	0	0	0	0	0	0	0	0	0	0	0	0	0	0	0	0	0.000674784	0.00159894	0.00182632	0	0.000425407	0	0	0	0.00276515	0	0.00245709	0	0	7.3346e-06	0	0	0	0	0	0.000168696	0	0	0	0	0
216	G	GGA	0	0	0.000759206	0.000828858	0	6.96519e-06	6.96519e-06	0	0	0	0	0.00186667	0	0	0	0	0.00100299	0.00609455	0.0102388	0	0	0	0	0	0	0	0	0	0	0	0	0	0	0	0	0	0	0	0	0	0	0.000215921	0	0.000243782	0	0	0
217	S	TCA	7.03712e-05	0	7.03712e-05	0.000607751	0	0	0	0	0	0	0	0	0	0	0	0	0	0	0	0	0	0	0	0	0	0	0	0	0	0	0.00132426	0	0	0	0	0.00604552	0	0	6.39738e-06	0	0	0	0	0	0	0	0
218	Y	TAT	7.2144e-05	7.2144e-05	0	0	0	0	0	0	0.00158717	0	4.2084e-05	0	0	0	0.0026032	0	0	0	0	0	0.00173146	0	0	0	0	0	0	0	0	6.012e-06	0	0	0	0	9.018e-05	0	0	0	0	0	0	0	0	0	0	0	0
219	S	TCA	0.000101882	5.66011e-06	0.000124522	4.52809e-05	0	0	0	0	0	0	0	0	0	0	0	0	0	0	0	0	0	5.66011e-06	0	0	0	0	0	0	0	0	0.000294326	5.66011e-06	0	0	0	0.00130749	0	0	0	0	0	0	0	0	0	0	0
220	T	ACA	0	0	0	0.00487649	5.43039e-06	5.43039e-06	0	0	0	0	0	5.43039e-06	0	0	0	0	0	0	0	0	0	0.0016617	0	0	0.000260658	0	0	0	0	0	5.43039e-06	0	0	0	0	0.00177574	5.43039e-06	0	0	5.43039e-06	0	0.000738532	0	0	0	0	0
221	I	ATT	0	0	0	0	0	0	1.06313e-05	0	0	0	0	0	0	0	0.00265782	0	0	0	0	0	0	0.0024133	0.00297144	0	0	0	0	0	0	0.000398673	0	0	0.000893028	0	0.000584721	0	0	0	0	0	0	5.31564e-06	0	0	0	0	0
222	F	TTT	0	0	0	0	0	0	0	0	7.59103e-05	0	0	0	0	0.00391413	0	0	0	0	0	0	0	0	0	0.000109121	0	0	0	9.48879e-06	0	0.000934646	7.11659e-05	7.11659e-05	0	0	0	0	0	0	0	0	0	0	0	0	0	0	0
223	M	ATG	0	0	0	0	0	0	0	0	0	0	0	0	0	0	0	0	0	0	0	0	0	0.0016567	0.000470144	0.000555217	0	0.000765662	0	0	0.000282086	0	0	0.0012179	0	0	8.05961e-05	0	0	0	0	0	0	0	5.37307e-05	0	0	0	0
224	S	AGT	0	0	0	0	0	0	0	0	0.000338308	0	0	0	0	0	0	0	8.4577e-06	0	0.00307437	0	0	0	0	0.000279104	0	0	0	0	0	0	0	0	0	0	0.000308706	0	0	0	0	0	0	9.72635e-05	5.07462e-05	0	0	0	0.000262189
225	R	AGA	0	0	5.90633e-05	0	0	0	0	0	0	0	0	0	0	0	0	0.000870199	0	3.93755e-06	0	0	0	0.000232315	0	0	0.000374067	0	7.8751e-06	0	0	0	0	0	3.93755e-06	0	0	0	0	0	0	0	0	0	0.00441399	0.000511882	0	0	0
226	N	AAT	0	0	0	0	0	0	0	0	0	0	0.00137975	0	0	0	0	0	0	0	3.75954e-06	0	0.00024437	0	3.75954e-06	0.000109027	6.76717e-05	5.26336e-05	0	0	0	0	0	0	0	0.00259032	0	0	0	0	0	0	0	0	0	0	0	0	0
227	R	CGT	0	0	0	0	0	0	0	7.13318e-06	0.000442257	0	0	0	0	0	0	0	0	0	4.27991e-05	7.13318e-06	0.000510022	0	0	0	0	0	0	3.56659e-06	0	0.000192596	0	0	0	0	0	0	0	0	0.000203296	3.56659e-06	0	0	0	0.00241101	0.00486483	0.000731151	0
228	V	GTT	0	0	0	0	3.22379e-06	0	0.00303036	0	0	0	0.000125728	0	0	0	0.000264351	3.22379e-06	0	0	4.19093e-05	0	0	0	6.44758e-06	0.00262739	0	0	0	0	0	0.00145393	0	0	0	0	0	0	0	0	3.22379e-06	0	0	0	0	0	0	0	0
229	R	AGA	0	0	0.000209662	3.22557e-06	0	0	0	0	0	0	0	6.45113e-06	0	0	0	0.00119669	3.22557e-06	0	0	0	0	0.00037094	0	0	0.00126765	0	0	0	0	0	0	0	0	0	0	0	0	0	0	0	0	0	0.00564152	0.000548346	0	6.45113e-06	0
230	Q	CAA	0.000316029	0	9.387e-06	0	0	0	0	0	0	3.129e-06	0.000128289	0.00212459	9.387e-06	0	0	0	0	0	0	0.00115773	0.00292249	0	0	0	0.000791637	3.129e-06	0.00182734	0	9.387e-06	0	0	0	0	0	0	0.000747831	0	3.129e-06	0	0	0.00759408	3.129e-06	0	0.00542256	0	4.6935e-05	3.129e-06
231	W	TGG	0	0.000377221	0.000371087	0	0	0	0	0.00030055	0.000128807	0	0	0	0	3.06684e-06	0	0	0	8.28046e-05	0	0	0	0	0	0	0	0	0	0	0	0	0	0.00017481	6.13367e-06	0	0	0	0	0	0	0	0	0	0.000168676	0	0	0.000932318	0
232	N	AAT	0	0	0	0	0	0	0	0	0	9.23105e-06	0.00538786	3.07702e-06	0	0	3.07702e-06	0	0	0	6.15404e-06	0	0.000516939	0	0.000172313	0.00243392	0.00216314	0.000446168	0	0	0	3.07702e-06	0	0	0	0.00456014	0	0	0	0	0	0	0	3.07702e-06	3.07702e-06	0	0	0	0
233	E	GAA	0.000195662	0	0	0.000278207	0	0	0	0	0	0.000336295	0.00185879	0	0.00683901	0	0	0.00174568	0	9.17168e-06	0	0	0	0	0	0	0.00131461	3.05723e-06	0	0	0	0	0	0	0	0	0	0	0	0	0	0.000305723	0	6.11445e-06	0	0	0	0	0
234	P	CCA	0	0	0	0.00344455	3.03752e-05	6.07504e-06	0	0	0	0	0	0	0	0	0	0	0	0	0	0	0	0	0	0	6.07504e-06	0	0.000704705	0	0	3.03752e-06	0	0	0	0	0	0	0.000938594	0.00526706	0.00267302	0.000798868	0	0	0	0.000300714	0	0	0
235	A	GCA	0	0	3.09406e-06	0	0.00052599	0.00530631	0.00528465	0	0	3.09406e-06	3.09406e-06	6.80693e-05	0	0	0	0.000519802	0	0	0	0	0	0	0	0	3.09406e-06	0	0	0	0	0	0	0	0	0	0	0.000225866	0	0	0	3.09406e-06	0	0	0	0	0	0	0
236	F	TTC	0	3.18067e-06	0	0	0	0	0	6.36134e-05	0	0	0	0	0	0	0.00398538	0	0	0	0	3.18067e-05	0	0	1.9084e-05	0	0	0	0	0.00125955	0	3.18067e-06	6.36134e-05	9.22395e-05	0	0	0	0	6.36134e-06	0	0	0	0	0	0	0	0	0	0
237	T	ACA	0	0	0	0.00298861	0	1.70389e-05	0	0	0	0	0	0	0	0	0	0	0	0	0	0	0	0.000245359	0	0	7.15632e-05	6.81554e-06	0	0	0	0	0	0	3.40777e-06	0	0	0.000207874	0	0	0	0	0	9.88253e-05	0	0	0	0	0
238	V	GTT	0	0	0	0	1.04152e-05	0	0.00151715	0	0	3.47173e-06	6.59628e-05	0	0	0	0.000156228	0	0	0	0.000114567	0	0	0	3.47173e-06	0.00477363	0	0	0	2.43021e-05	3.47173e-06	0.000954725	0	0	0	0	0	0	0	0	3.47173e-06	0	0	0	0	0	0	0	0
239	Q	CAA	0.00030199	3.43171e-06	0	0	0	0	0	0	0	0	0	0.000106383	0	0	0	0	0	0	0	0.000216198	9.26561e-05	0	0	0	8.2361e-05	0	0.00270762	3.43171e-06	0	0	3.43171e-06	0	0	0	0	0.000291695	0	0	0	0	0.00444063	0	0	0.00126973	0	6.86342e-06	0
240	A	GCA	3.49734e-06	0	0	0	0.000821874	0.00411287	0.00479834	0	0	0	0	5.94547e-05	3.49734e-06	0	0	0.000409188	0	0	3.49734e-06	0	0	0	0	0	0	0	0	0	0	0	0	0	0	0	0	0.000118909	0	0	0	0	0	6.99467e-06	0	0	0	0	0
241	S	TCT	0	0	0	7.16322e-06	7.16322e-06	0	0.000383232	0	0.000379651	0	0	0	0	7.16322e-06	0.000272202	0	0	0	0	0	0	0	0	0	0	0	0	0	0	0	0	0	0	0	0	1.07448e-05	0	0	0.00117835	0	0	0	0	0	0	0	0
242	G	GGA	0	0	0.000126682	0.000301298	0	0	0	0	0	0	3.42384e-06	0.000280755	0	0	0	0	0.000650529	0.00502277	0.00282124	0	0	0	0	0	0	0	0	0	0	0	0	0	0	0	0	0	0	0	0	0	0	0.000287602	0	9.58674e-05	0	0	0
243	R	CGA	0	0	0.000432011	0	0	0	0	0	6.80332e-06	0	0	0	0	0	0	0.000176886	0	0	0	0	0	0	0	0	0	0	9.18449e-05	0	0	0	0	0	0	0	0	0.000132665	0	0	0	0.000415003	0	0.00212944	6.80332e-06	0	0.000394593	0.00612299	0.00310912
244	Q	CAA	0.00031503	0	0	0	0	0	0	0	0	0	6.56312e-06	0.000170641	0	0	0	0	0	0	0	0.00164078	0.0111672	0	0	0	9.84468e-05	0	0.000259243	0	3.28156e-06	0	0	0	0	0	3.28156e-06	0.00010501	0	0	0	0	0.00639576	0	0	0.0018147	0	1.31262e-05	3.28156e-06
245	C	TGT	0	0	9.37613e-05	0	0	0	0	0.00562245	0	0	0	0	0	0	0.000151958	0	0	0	0.000420309	0	0	0	0	0	0	0	0	0	0	0	0	0	0	0	0	0	0	0	0	0	0	0	0	0	0	3.23315e-06	0.000966711
246	Q	CAA	0.000302354	0	0	0	0	0	0	0	0	0	0	0.000286441	0	0	0	0	0	0	0	0.000133672	9.22976e-05	0	0	0	0.000105028	3.18268e-06	0.000101846	0	0	0	0	0	0	0	0	0.000235518	0	0	0	0	0.00568108	0	0	0.00120942	0	6.36535e-06	0
247	L	TTA	5.12193e-05	0	0.00018567	0	0	0	0	0	0	0	0	0	0	0.000236889	0.000198475	0	0	0	0	0	0	0.00414557	0	0	0	0	0.00591583	0	0	0	0	0.00491386	9.60363e-06	0	0	6.40242e-06	0	0	0	0	0	0	0	3.20121e-06	0	0	0
248	H	CAC	0	0	0	0	0	0	0	0	0	0.00020817	0	0	0	0	0	0	0	0	0	0	0.0121387	0	0	0	0	0	0	0.000150155	0	0	0	0	0	6.48398e-05	0	0	0.000119442	0	3.41262e-06	0.000112616	0.000174044	0	0	0	0.0014333	0	2.04757e-05
249	P	CCC	0	0	0	0	0.000224734	0	0	0	0	0	0	0	0	0	0	0	0	0	0	0.000125987	0	0	0	0	0	0	0	0.000292835	0	0	0	0	0	0	0	0.00240737	0	0.000704846	0.00463428	0	0	0	0	0	0.000204303	0	0
250	Q	CAA	0.000331853	0	0	0	0	0	0	0	0	0	6.9136e-06	0.000255803	0	0	0	0	0	0	0	0.000535804	0.00108543	0	0	0	0.000774323	0	0.000273087	0	1.03704e-05	0	0	0	0	0	0.000124445	0.000155556	0	3.4568e-06	0	0	0.00487754	0	0	0.00202223	0	6.9136e-06	3.4568e-06
251	A	GCT	0	0	0	0.00146454	0.00471574	0.000490677	0	0	0	3.74563e-06	7.49125e-05	0	0	0	0	0	1.49825e-05	0	0.00202638	0	0	0	0	0	0	0	0	0	0	0	0	0	0	0	0	0	0	0	6.36757e-05	0	0	0	0	0	0	0	0
252	P	CCT	0	0	0	0	3.81499e-06	0	0.000247974	0	0	0	0	0	0	0	3.81499e-06	0	0	0	0	0	0.00111016	0	0	0	0	0	3.81499e-06	3.81499e-06	0	0.000370054	0	0	0	0	0	0.00265142	0.00495948	0.00125132	0	0	3.81499e-06	0	0	0	0	0	0.000206009
253	V	GTA	0	0	0	0.00380647	0	4.09298e-06	8.18595e-06	0	0	0	0	0.00182137	0	0	0	0.000794037	4.09298e-06	0	0	0	0	0.00351177	0	4.09298e-06	0	0	0.00105599	0	0	0	0.000319252	0	4.09298e-06	0	0	4.09298e-06	0	0	0	0	0	0	0	0	0	0	0
254	M	ATG	0	0	0	0	0	0	0	0	0	0	0	0	0	0	0	0	0	0	0	0	0	0.000204325	0.000102162	8.43949e-05	0	8.43949e-05	0	0	0.000195441	0	0	0.00122151	0	0	0	0	0	0	0	0	0	0	0.000253185	0	0	0	0
255	L	TTA	0.000138259	4.93783e-06	0.000167886	0	0	0	0	0	0	0	0	0	0	0.000493783	0.00396508	0	0	0	0	0	0	0.00248867	4.93783e-06	0	0	0	0.00437492	0	0	0	0	0.00213314	0	0	0	9.87567e-06	0	0	0	0	0	0	0	0	0	0	0
256	K	AAA	0.000122494	0	0	0	0	0	0	0	0	0	0	0.00374163	5.5679e-06	0	0	5.5679e-06	0	0	0	0	0	0.000322938	5.5679e-06	0	0	0.00702112	0	0	0	0	0	0	0	0.00144765	0.00234408	5.5679e-06	0	0	0	0.00100222	0	0.00291201	5.5679e-06	0	0	0	0
257	V	GTT	0	0	0	0	0	6.15108e-06	0.00176536	0	0	0	0.00102108	0	6.15108e-06	0	0.000731979	0	0	0	0.00068277	0	0	0	0	0.00123022	0	0	0	0	0	0.000307554	0	0	6.15108e-06	0	0	0	0	0	0	0	0	0	0	0	0	0	0
258	S	AGT	0	0	6.62862e-06	0	0	0	0	0	0.00142515	0	0	0	0	0	0	0	0	0	0.00360597	0	0	0	0	0.00019223	6.62862e-06	1.32572e-05	0	0	0	0	0	0	0	1.98859e-05	0.0027111	0	0	0	0	0	0	0.000410974	0.000205487	0	0	0	0.000258516
259	K	AAA	7.18794e-05	0	0	7.18794e-06	0	0	0	0	0	0	8.62552e-05	0.0030405	0	0	0	4.31276e-05	0	0	0	0	0	0.0018473	0	0	0	0.00319144	0	0	0	0	0	0	0	0.000797861	0.000999123	0	0	0	0	0.000265954	0	0.00279611	0	0	0	0	0
260	N	AAT	0	0	0	0	0	0	7.75518e-06	0	0	0	0.00177594	0	0	0	0	0	0	0	1.55104e-05	0	0.00019388	0	0	0.000860825	0.000480821	0.000426535	0	0	0	0	0	0	0	0.00214819	0	0	0	0	0	0	0	0	0	0	0	0	7.75518e-06
261	L	TTA	0.000121755	0	0.000213072	0	0	0	0	0	0	0	0	0	0	0.000136975	0.00112624	7.60971e-06	0	0	0	0	0	0.00141541	0	0	0	0	0.00222965	0	3.04389e-05	0	0	0.00130887	0	0	0	0	0	0	0	0	0	0	0	0	0	0	0
262	N	AAT	0	0	0	0	0	0	0	0	0	7.49603e-06	0.000637162	0	0	0	0	0	0	0	0	0	0.000772091	0	0	0.000329825	0.00278103	0.000442266	0	0	0	0	0	0	0	0.0022563	0	0	0	0	0	0	0	0	0	0	0	0	0
263	K	AAA	6.77471e-05	0	0	0	0	0	0	0	0	0	0	0.00148291	7.52746e-06	0	0	0	0	0	0	0	7.52746e-06	0.00188939	0	0	0	0.00308626	7.52746e-06	0	0	0	0	0	0	0.000421538	0.000669944	0	0	0	0	0.000270988	0	0.00287549	1.50549e-05	0	0	0	0
264	F	TTT	0	0	0	0	0	0	0	0	0.000239496	0	0	0	0	0.00365583	0	0	0	0	0	0	0	0	0	0.00028176	0	0	0	0	0	0.00164125	0.000345155	0.00031698	0	0	0	0	0	0	0	0	0	0	0	0	0	0	0
265	V	GTT	0	0	0	0.000118754	3.12512e-05	0	0.0053627	0	0	0	0.00143755	0	0	0	0.000668775	0	0	0	0.000312512	0	0	0	0	0.00163756	0	0	0	0	0	0.000356263	0	0	0	0	0	0	0	0	0	0	0	0	0	0	0	0	0
266	E	GAG	0	0.000332133	0	0	0	0.000897342	0	0	0	0.000792458	0.00172476	0.00355441	0	0	0	0	1.16538e-05	0.00279108	0	0	0	0	0	0	0	0.00155578	0	0	0	0	0	0	0.000116538	0	5.82689e-06	0	0	0	0	0	0.000646785	0	0	0	0	0	0
267	G	GGA	0	0	0.000174739	0.000405846	0	0	0	0	0	5.63676e-06	5.63676e-06	0.00145428	0	0	0	0	0.000676411	0.00531546	0.00248581	0	0	5.63676e-06	0	0	0	0	0	0	0	0	0	0	0	0	0	0	0	0	0	0	0	0.00139792	5.63676e-06	0.000287475	0	0	5.63676e-06
268	K	AAA	0.00010935	5.4675e-06	0	0	0	0	0	0	0	0	2.187e-05	0.00470752	1.64025e-05	0	0	5.4675e-06	0	0	0	0	0	0.0012958	0	0	0	0.0110662	0	0	0	0	0	0	2.73375e-05	0.00136141	0.00239476	0	0	0	0	0.00166212	0	0.00422638	1.0935e-05	0	0	0	0
269	E	GAA	0.000259813	0	0	0.000397361	0	0	0	0	0	0.000224152	0.00184416	0	0.00546117	0	0	0.00336738	0	1.52831e-05	1.01887e-05	0	0	5.09437e-06	0	0	0.00163529	0	0	0	0	0	0	0	0	0	0	0	0	0	0	0.000748873	0	5.09437e-06	0	0	0	0	0
270	H	CAT	0	0	0	0	0	0	0	0	0	4.94773e-06	0.00156348	0	0	0	0	0	0	0	0	0.00339909	0	0	0	0	2.96864e-05	0	4.94773e-06	0	0	0.00361679	0	0	0	0	0.000267177	0	0	0	0.000311707	0.00211763	0.000603623	0	0	0	0	0	0.0034931
271	L	TTA	8.32809e-05	4.62672e-06	0.000152682	0	0	0	0	4.62672e-06	0	0	0	0	0	0.000175815	0.000897583	9.25343e-06	0	0	0	0	0	0.00123996	0	0	0	0	0.00440926	0	4.62672e-06	0	0	0.003706	0	0	0	4.62672e-06	0	0	0	0	0	0	0	0	0	0	0
272	Y	TAT	0.000126715	0.000139387	0	0	0	0	0	0	0.000620906	0	0.000126715	0	0	0	5.491e-05	0	0	0	0	4.22385e-06	0.000756069	0	0	4.22385e-06	4.22385e-06	0	0	0	0	0	0	0	0	0	8.02531e-05	0	0	0	0	0	0	0	0	0	0	0	0
273	R	CGC	0	0	0	0	0	0	0	0.000432159	3.96476e-06	0	0	0	0	0	0	0	0.000134802	3.96476e-06	0	0.000555067	3.96476e-06	0	0	0	0	0	0	0.000150661	0	0	0	0	0	0	0	0	0.000154626	0	0	0	3.96476e-06	3.96476e-06	0	0.00169692	0	0.0015185	0.00490441
274	R	AGA	0	0	0.000241227	0	0	0	0	0	0	0	0	0	0	0	0	0.00106668	0	1.50767e-05	0	0	0	0.00018469	0	0	0.000327918	3.76918e-06	3.76918e-06	0	0	0	0	0	0	0	0	0	0	0	0	3.76918e-06	0	0	0.00561984	0.000467378	0	0	0
275	L	CTA	0	0	3.51016e-06	0	0	0	0	0	0	0	0	0	0	3.51016e-06	0	0	0	0	0	0	0	0.000133386	0	0	0	0	0	0.000315915	0.0048019	0.000617789	0.00552149	0.000112325	0	0	0	0.000821378	0	3.51016e-06	3.51016e-06	0.000101795	7.02033e-06	0	0	0.000193059	0	0	0
276	T	ACG	0	0	0	1.66747e-05	0	0.00119057	1.33397e-05	0	0	0	0	0	0	0	0	0	0	0	0	0	0	3.33493e-06	0	0	3.33493e-06	0.000103383	0	0	0	0	0	0	0.000413532	0	0	0	0	0.000130062	0	0	0	0	0.000166747	0	0	0	0
277	V	GTT	0	0	0	0	3.39604e-06	0	0.00212592	0	0	0	9.5089e-05	0	0	0	7.81088e-05	0	0	0	0.000176594	0	0	5.43366e-05	1.69802e-05	0.00507368	0	0	0	0	0	0.00199687	0	0	0	0	6.79207e-06	0	0	0	3.39604e-06	0	0	0	0	0	0	0	0
278	R	CGG	0	0	0	0	0	0	0	3.39537e-06	0	0	0	0	0	0	0	0	0	0.000166373	0	3.39537e-06	6.79073e-06	0	0	0	0	0	0	0	9.16749e-05	0	0	0	3.39537e-06	0	0	0	3.39537e-06	0.000101861	0	3.39537e-06	0.000594189	0	0.00237676	0.00354137	0.00114424	0	0.0022749
279	E	GAA	7.62718e-05	0	0	0.000173345	0	0	0	0	0	0.000104007	8.32056e-05	0	0.00496114	0	0	0.00126542	0	1.73345e-05	0	0	0	0	0	0	0.000322422	0	0	0	0	0	0	0	0	0	0	0	0	0	0	0.000131742	0	0	0	0	0	0	0
280	C	TGT	0	0	0.000177072	0	0	0	0	0.00464901	0	0	0	0	0	0	9.02721e-05	0	0	3.47201e-06	0.000284704	0	0	0	0	0	0	0	0	0	0	0	0	0	0	0	0	0	0	0	0	0	0	0	0	0	0	0	0.000725649
281	A	GCA	0	0	0	0	0.000741039	0.0056517	0.00189528	0	0	0	0	0.000102448	0	0	0	0.000389302	0	0	0	0	0	0	0	0	0	0	0	0	0	0	0	0	0	0	0	0.000119522	3.41493e-06	0	0	0	0	6.82985e-06	0	0	0	0	0
282	R	CGA	0	0	0.000562309	0	0	0	0	0	0	0	0	3.40793e-06	0	0	0	0.000269227	0	6.81587e-06	0	0	3.40793e-06	0	0	0	0	0	0.000119278	0	0	0	0	0	0	0	0	7.49745e-05	0	0	0	0.000507782	0	0.00204817	0	0	0.000664547	0.00401795	0.00324094
283	V	GTG	0	0	0	7.01956e-06	0	0.00226732	0	0	0	3.50978e-06	0	3.50978e-06	0.000136881	0	0	0	0	0.000193038	0	0	0	3.50978e-06	0	0	0	0	0	0	0.00270253	3.50978e-06	3.50978e-06	0.00326761	0.00156887	0	0	0	0	3.50978e-06	0	0	0	0	0	0	0	0	0
284	Q	CAA	0.00042992	8.24012e-05	0	3.58266e-06	0	0	0	0	0	0	0	0.000265117	0	0	0	0	0	0	0	0.000146889	0.000182716	0	0	0	0.000154054	0	0.000193464	0	3.58266e-06	0	0	0	0	0	0	0.000168385	0	3.58266e-06	0	0	0.00396243	0	0	0.000967319	0	3.58266e-06	0
285	G	GGA	0	0	0.000133811	0.000451134	0	0	0	0	0	0	3.82317e-06	0.000344085	0	0	0	0	0.000435841	0.00279856	0.00243918	0	0	0	0	0	0	0	0	0	0	0	0	0	0	0	0	0	0	0	0	0	0	0.000217921	0	7.26402e-05	0	0	0
286	F	TTT	0	0	0	0	0	0	0	0	0.000162655	0	0	0	0	0.00378578	0	0	0	0	0	0	0	0	0	7.31945e-05	0	0	0	0	0	0.00114265	0.000260247	0.00022365	0	0	0	0	0	0	0	0	0	0	0	0	0	0	0
287	P	CCA	0	0	4.26352e-06	0.0010403	0	0	0	0	0	0	0	0	0	0	0	0	0	0	0	0	0	0	0	0	0	0	0.00037519	0	4.26352e-06	0	0	0	0	0	0	0	0.00109146	0.00564916	0.00311663	0.000878285	4.26352e-06	8.52704e-06	0	0.000439143	0	4.26352e-06	0
288	D	GAT	0	0	0	4.56819e-06	0	0	0.000127909	0	0	0.00277746	0	0.000945616	0.000237546	0	0	4.56819e-06	4.56819e-06	0	0.00126539	0	9.5932e-05	0	0	0	0	0	0	0	0	0	0	0	0	0	0.00286426	0	0	0	0	0	0	0	0	0	0	0	0
289	D	GAT	0	0	0	0	0	0	0.000616609	0	0	0.00397315	0	0.00336648	0.00148682	0	0	4.97265e-06	9.9453e-06	0	0.00309796	4.97265e-06	9.44804e-05	0	0	0	0	0	0	0	0	0	0	0	0	0	0.00183988	0	0	0	0	0	0	0	0	0	0	0	0
290	F	TTT	0	1.04046e-05	0	0	0	0	0	0	0.000202889	0	0	0	0	0.00242947	0	0	0	0	0	0	0	0	5.20229e-06	0.000374565	0	0	0	0	0	0.00100404	0.000119653	0.000161271	0	0	0	0	0	0	0	0	0	0	0	0	0	0	0
291	I	ATT	0	0	0	0	0	0	5.50749e-06	0	0	0	5.50749e-06	0	0	0	0.000396539	0	0	0	5.50749e-06	0	0	0.00163022	0.00320536	0	5.50749e-06	0	0	5.50749e-06	0	9.91348e-05	5.50749e-06	0	0.000958303	1.1015e-05	0.00362943	0	0	0	0	0	0	5.50749e-06	0	0	0	0	0
292	F	TTT	0	0	0	0	0	0	0	0	0.000339004	0	0	0	0	0.00449899	0	0	0	0	0	0	0	0	0	0.00195933	0	0	0	1.14917e-05	0	0.00359689	0.00214894	0.00048265	0	0	5.74584e-06	0	0	0	2.29834e-05	0	0	0	0	0	0	0	0
293	H	CAT	6.08458e-06	6.08458e-06	0	0	0	0	0	0	0	0	0.00101004	0	0	0	0	0	0	0	0	0.00617584	0	0	0	0	6.08458e-06	0	0	6.08458e-06	0	0.00139945	0	0	0	0	0.00109522	0	0	0	0.000103438	0.00459385	0.00108914	0	0	2.43383e-05	0	0	0.00437481
294	Y	TAC	0.000352858	0.000226837	0	0	0	0	0	0.00117829	0	0.000195332	0	0	0	0.000466277	0	0	0	0	0	0.000611201	0	0	0	0	0	0	0	0	0	0	0	0	0	8.19135e-05	0	0	0	0	0	0	0	0	0	0	0	0	0
295	E	GAA	0.000145767	0	0	0.0004373	0	6.62576e-06	0	0	0	0.00204736	0.00447902	0	0.00430675	0	0	0.00351165	0	6.62576e-06	2.65031e-05	0	6.62576e-06	0	0	0	0.00380319	0	0	0	0	0	0	0	0	1.32515e-05	0	0	0	0	0	0.000483681	0	0	0	0	0	0	0
296	S	AGT	0	0	6.92785e-06	0	0	0	0	6.92785e-06	0.00356091	0	1.38557e-05	0	0	0	0	0	1.38557e-05	0	0.00499498	0	7.62063e-05	0	6.92785e-06	0.000782847	0	0	0	0	0	0	0	0	0	0	0.00359555	0	0	0	0	0	0	0.00175967	0.000575011	0	0.00015934	0	0.00208528
297	L	TTG	0	0.00037058	0	0	0	0	0	0	0	0	0	0	0	0.000148232	0.000161708	0	0	0	0	0	0	0	0	0	0	0	6.73782e-06	0	0.00348345	0	0.0039012	0	0.00164403	0	0	0	0	6.73782e-06	0	0	0	0	0	0	0	0	0
298	N	AAT	0	0	0	0	0	0	6.87247e-06	0	0	0	0.00463205	6.87247e-06	0	0	0	0	0	0	1.37449e-05	0	0.000364241	0	0	0.00255656	0.00200676	0.000405476	0	0	0	6.87247e-06	0	0	0	0.00289331	0	0	0	0	0	0	0	0	0	0	0	0	0
299	D	GAT	0	0	0	0	0	0	0.000580149	0	0	0.00278472	0	0.00179505	0.00036174	0	0	0	0	0	0.00206806	0	0.00012968	0	0	0	0	0	0	0	0	0	0	0	0	0	0.00113982	0	0	0	0	0	0	0	0	0	0	0	0
300	G	GGT	0	0	0	0	9.58418e-05	0	0.00225228	0	0.000376521	0	0.000342292	6.84585e-06	0	0	0	0.00335446	0.00498378	0.000287526	0	0	0	0	0	0	0	0	0	0	0	1.36917e-05	0	0	0	0	0	0	0	0	0	0	0	0	0	0	0	0	0.000136917
301	Y	TAT	0.000181731	0.000188462	0	0	0	0	0	1.34616e-05	0.000706733	0	0.00016827	0	0	0	8.07695e-05	0	0	0	0	6.73079e-06	0.00109039	0	0	0	0	0	0	0	0	0	0	0	0	0	9.4231e-05	0	0	0	0	0	0	0	0	0	0	0	0
302	K	AAA	7.58971e-05	0	0	0	0	0	0	0	0	0	6.89974e-06	0.000648576	0	0	0	0	0	0	0	0	0	0.00230451	0	0	0	0.00350507	0	0	0	0	0	0	0.000110396	0.00137305	0.00104876	0	0	0	0	0.000151794	0	0.0025736	0	0	0	0	0
303	M	ATG	0	0	0	0	0	0	0	0	0	0	0	0	0	0	0	0	0	0	0	0	0	0.000290085	0.000138136	0.000200297	0	0.000158856	0	0	0.000448942	0	0	0.000966951	0	0	0	0	0	0	0	0	0	0	0.000179577	0	0	0	0
304	I	ATC	0	0	0	0	6.72898e-06	0	0	0	0	0	0	0	0	0.000181682	0	0	0	0	0	0	0	0.00269832	0	0.00490542	0	0	6.72898e-06	0.000161495	0	6.72898e-06	6.72898e-06	0	0.000174953	0.000148037	0	0	0	0	0	0	0	0	0	0	0	0	0
305	G	GGT	0	0	0	0	0	0	0.000161651	0	0.000451276	0	0.000390657	0	0	0	0	0.00142792	0.00429049	0.000255947	0	0	0	0	0	0	0	0	0	0	0	0	0	0	0	0	0	0	0	0	0	0	0	0	0	0	0	0	0.000134709
306	N	AAC	0	0	0	0	0	0	0	0	0	0.000991943	0	0	0	0	0	0	0	0	0	0.000134392	6.39963e-06	0	0.000153591	0	0.000140792	0.000159991	0	0	0	0	0	0	0	0	0.00586846	0	0	0	0	0	0	0	0	0	0	0	0
307	A	GCT	0	0	0	0.00202904	0.0034347	0.00143622	0	0	0	0	0.000110008	0	0	0	0	0	0	0	0.000244463	0	0	0	0	0	0	0	0	0	0	6.11157e-06	0	0	0	0	0	0	6.11157e-06	0	0.000158901	0	0	0	0	0	0	0	0
308	V	GTG	0	0	0	0	0	0.00155599	0	0	0	0	0	0	0.000197491	0	0	5.98458e-06	0	0.000167568	0	0	0	5.98458e-06	0	0	0	0	0	0	0.00028726	0	5.98458e-06	0.000227414	0.000514674	0	0	0	0	5.98458e-06	0	0	0	0	0	0	0	0	0
309	P	CCT	0	0	0	0	0	0	0.000233972	0	0	0	0	0	0	0	0	0	0	0	0	0	0.00027206	0	0	0	0	0	5.4412e-06	0	5.4412e-06	0.000326472	0	0	0	0	0	0.00451075	0.00552826	0.00174118	0	0	0	0	0	0	0	0	0.000125148
310	V	GTA	0	0	0	0.00175482	0	2.4305e-05	9.722e-06	0	0	0	0	0.000121525	0	0	0	0.000131247	0	0	0	0	0	0.00939631	0	4.861e-06	0	0	0.0013708	0	4.861e-06	0	0.000573598	0	0	0	0	4.861e-06	0	0	0	0	0	0	0	0	0	0	0
311	N	AAT	0	0	0	0	0	0	0	0	0	0	0.00271739	0	0	0	0	0	0	0	4.2327e-06	0	0.000829609	0	0	0.00124018	0.00302638	0.000605276	0	0	0	0	0	0	0	0.00296712	0	0	0	0	0	0	0	0	0	0	0	0	0
312	L	TTA	0.000191628	3.54867e-06	0.00010646	0	0	0	0	0	0	0	0	0	0	0.000351318	0.000869423	0	0	0	0	0	0	0.00121364	0	0	0	0	0.00263666	3.54867e-06	3.54867e-06	0	0	0.00261182	0	0	0	3.54867e-06	0	0	0	0	0	7.09733e-06	0	0	0	0	0
313	A	GCA	0	0	0	0	0.00134182	0.0065302	0.00649442	0	0	0	0	7.75275e-05	5.96365e-06	0	0	0.00126429	2.98183e-06	2.98183e-06	0.000155055	0	0	0	0	0	0	0	0	0	0	0	0	0	0	0	0	0.000268364	0	0	0	0	0	2.98183e-06	0	0	0	0	0
314	Y	TAT	0.00020955	9.3681e-05	0	0	0	0	0	5.17711e-05	0.00245543	0	0.000120799	0	0	0	0.00212754	0	0	0	0	1.23264e-05	0.00381134	0.000120799	0	2.95835e-05	0	0	0	0	0	0	0	0	0	0	0.00114143	0	0	0	0	2.46529e-06	0	0	0	0	0	0	2.46529e-05
315	E	GAA	0.000558787	3.94903e-06	0	0.00131897	0	0	0	0	0	0.0028354	0.00339419	0	0.00441501	0	0	0.00216209	0	0	3.94903e-06	0	5.92354e-06	3.55412e-05	0	0	0.00102872	1.97451e-06	3.94903e-06	0	0	0	0	0	0	0	1.97451e-06	0	0	0	0	0.00038503	1.97451e-06	3.94903e-06	0	0	0	0	0
316	I	ATA	0	0	1.70343e-06	1.36274e-05	0	0	0	0	0	0	0	0	0	0	1.70343e-06	0	0	0	0	0	0	0	0.00149391	0.000792093	0.000156715	0	0.00135422	0	0	0	0.00172046	5.11028e-06	0.0037782	0	0	0	0	0	0	0	0	3.74754e-05	0	0	0	0	0
317	A	GCT	0	0	0	0.00237942	0.00299584	0.000698519	0	0	0	1.39147e-06	9.60116e-05	1.39147e-06	0	0	0	0	0	0	0.00151392	0	0	0	0	1.39147e-06	0	0	0	0	0	0	0	0	0	0	0	1.39147e-06	0	0	0.000300558	0	0	0	0	0	0	0	0
318	K	AAG	0	0.00158802	0	0	0	2.43748e-06	0	0	0	1.21874e-06	0	3.65622e-06	0.00291035	0	0	0	0	2.43748e-06	0	0	0	8.53119e-06	1.21874e-06	0	0.00479087	0	0	0	2.43748e-06	0	0	0	0.00434237	0.000889681	0.00203042	0	0	0	0	0	0.000288842	7.31244e-06	0.00392678	0	0	2.43748e-06	0
319	T	ACA	0	0	0	0.00286271	1.05285e-06	1.474e-05	3.26385e-05	0	0	0	0	0	0	0	0	0	0	0	0	1.05285e-06	0	0.00045378	0	3.15856e-06	0.000308486	0	0	0	0	0	0	0	4.21142e-06	1.05285e-06	0	0.000395873	1.05285e-06	3.15856e-06	1.05285e-06	0	0	0.000366393	1.05285e-06	0	0	0	0
320	I	ATA	1.89184e-06	0	0	3.78368e-06	0	0	0	0	0	0	0	9.4592e-07	0	0	9.4592e-07	9.4592e-07	0	0	0	0	0	0	0.000291343	0.000419988	0.00016932	0	0.000785113	1.89184e-06	0	0	0.00377044	3.78368e-06	0.00136969	0	2.74317e-05	1.89184e-06	0	0	0	0	0	3.40531e-05	0	0	0	0	0
321	K	AAA	0.000350468	0	9.07948e-07	9.07948e-07	0	0	0	0	0	9.07948e-07	1.8159e-06	0.00275653	4.53974e-06	0	0	9.07948e-07	0	0	0	1.8159e-06	0	0.0028673	9.07948e-07	0	0	0.00273383	2.72384e-06	0	0	0	0	0	2.72384e-06	0.00128656	0.00321504	2.72384e-06	0	0	0	0.00252409	1.8159e-06	0.00191395	2.72384e-06	2.72384e-06	0	0	0
322	S	TCT	8.23375e-07	0	0	0	0	0	0.000140797	8.23375e-07	0.000411687	0	0	0	0	7.41037e-06	0.00404689	0	0	0	0	0	2.47012e-05	0	0	1.64675e-06	0	0	0	0	0	0	0	0	0	0	1.64675e-06	2.47012e-06	8.23375e-07	0	0.00197775	0	0	0	0	0	0	0	8.23375e-07
323	A	GCA	1.56724e-06	0	7.83622e-07	0	0.000911353	0.00418689	0.00427466	0	0	0	1.56724e-06	0.000339308	0	0	0	0.00155549	1.56724e-06	7.83622e-07	0	0	0	6.26898e-06	0	0	7.83622e-07	0	3.13449e-06	0	0	0	3.13449e-06	0	0	0	0	0.000412969	0	4.70173e-06	7.83622e-07	0	0	5.48536e-06	0	7.83622e-07	0	0	0
324	L	TTG	1.47128e-06	0.000625293	0	0	0	2.94256e-06	0	7.35639e-07	0	0	0	0	0	0.00143229	0.00186779	0	0	0	0	0	0	2.94256e-06	2.20692e-06	2.20692e-06	0	7.35639e-07	2.94256e-06	2.94256e-06	0.0056475	1.47128e-06	0.00275865	0	0.00734168	0	0	0	0	1.25059e-05	0	0	1.47128e-06	0	0	0	0	1.47128e-06	0
325	E	GAA	0.00129362	0	4.64773e-06	0.00106588	7.74621e-07	5.42235e-06	2.32386e-06	0	0	0.00258336	0.00389867	0	0.00435182	0	0	0.0052527	6.97159e-06	1.00701e-05	4.64773e-06	0	1.54924e-06	7.74621e-07	0	0	0.00257794	4.64773e-06	7.74621e-07	0	0	0	0	0	0	7.74621e-07	0	1.54924e-06	0	0	0	0.000498856	1.54924e-06	5.42235e-06	0	3.09848e-06	0	0	0
326	I	ATT	0	0	0	0	0	0	8.22341e-06	0	7.47583e-07	0	8.22341e-06	0	0	0	0.00152507	0	0	0	2.24275e-06	0	3.73792e-06	0.00324077	0.00329385	0	1.12137e-05	7.47583e-07	7.47583e-07	0.000142041	0	0.00278549	2.24275e-06	0	0.00016073	6.87776e-05	0.00556426	0	7.47583e-07	0	5.98066e-06	0	0	0	7.47583e-07	0	0	0	0
327	R	CGT	0	0	7.5269e-07	0	0	0	0	3.76345e-06	0.00494216	0	0	0	0	0	3.01076e-06	0	7.5269e-07	0	9.78497e-05	6.77421e-06	0.00533657	0	0	0	0	0	0	7.5269e-07	0	0.000949895	0	0	0	0	2.25807e-06	0	1.50538e-06	0	0.000681937	3.76345e-06	7.5269e-07	1.50538e-06	0	0.000468926	0.00287001	8.12905e-05	0
328	K	AAA	0.000786718	1.68643e-06	8.43214e-07	5.9025e-06	0	0	0	0	0	2.52964e-06	2.52964e-06	0.0025094	4.21607e-06	0	0	4.21607e-06	0	0	0	4.21607e-06	3.37285e-06	0.00511409	5.05928e-06	4.21607e-06	0	0.00521865	2.52964e-06	0	0	0	4.21607e-06	0	3.28853e-05	0.00372026	0.00522034	1.68643e-06	0	0	0	0.000449433	5.9025e-06	0.00493955	1.43346e-05	8.43214e-07	0	0	0
329	G	GGT	0	0	2.14143e-06	0	1.07072e-06	0	0.00150543	1.07072e-05	0.00541676	2.14143e-06	0.00442206	0	0	0	4.28287e-06	0.00173884	0.00461265	0.000632793	0	0	0	0	0	5.35358e-06	1.07072e-06	0	0	0	0	1.07072e-06	0	0	0	0	2.2485e-05	0	0	0	0	0	0	2.14143e-06	1.07072e-06	1.07072e-06	2.14143e-06	0	0.000709885
330	N	AAT	9.25161e-07	0	0	0	0	0	2.77548e-06	0	1.01768e-05	5.55097e-06	0.00402352	1.85032e-06	9.25161e-07	0	9.25161e-07	0	0	0	1.11019e-05	0	0.000343235	6.75367e-05	6.47613e-06	0.00283562	0.00267001	0.00133223	0	0	0	9.25161e-07	0	0	1.85032e-06	0.00370434	0	0	0	0	9.25161e-07	0	0	1.85032e-06	1.85032e-06	0	0	0	9.25161e-07
331	-	TAG	0.00376263	0	2.00942e-06	0	0	0	0	2.00942e-06	1.00471e-06	1.00471e-06	1.00471e-06	0	5.12401e-05	1.00471e-06	1.00471e-06	0	0	0	0	2.00942e-06	1.00471e-06	0	0	0	0	0.00246354	0	0	4.01883e-06	0	0	0.000937393	0	1.00471e-06	2.00942e-06	0	0	3.01412e-06	0	3.01412e-06	0.00318492	0	0	0	0	3.71742e-05	0
[truncated: 38 more columns]

## Sheet: raw G3
			TAA	TAG	TGA	GCA	GCC	GCG	GCT	TGC	TGT	GAC	GAT	GAA	GAG	TTC	TTT	GGA	GGC	GGG	GGT	CAC	CAT	ATA	ATC	ATT	AAA	AAG	CTA	CTC	CTG	CTT	TTA	TTG	ATG	AAC	AAT	CCA	CCC	CCG	CCT	CAA	CAG	AGA	AGG	CGA	CGC	CGG	CGT
			-	-	-	A	A	A	A	C	C	D	D	E	E	F	F	G	G	G	G	H	H	I	I	I	K	K	L	L	L	L	L	L	M	N	N	P	P	P	P	Q	Q	R	R	R	R	R	R
-20	M	ATG	0	0	0	0	0	0	0	0	0	0	0	0	0	0	0	0	0	0	0	0	0	0	0	0	0	0	0	0	0	0	0	0	0	0	0	0	0	0	0	0	0	0	0	0	0	0	0
-19	G	GGC	0	0	0	0	0	0	0	0.00038924	0	0.00038924	0	0	0	0	0	0.000432489	0	8.64977e-05	0.000259493	0	0	0	0	0	0	0	0	0	0	0	0	0	0	0	0	0	0	0	0	0	0	0	0	0	0	0	0
-18	S	AGC	0	0	0	0	4.592e-05	0	0	0.00013776	0	0	0	0	0	0	0	0	0.00061992	0	0	0	0	0	0	0	0	0	0	0	0	0	0	0	0	0.00036736	0	0	0	0	0	0	0	4.592e-05	0	0	0.0002296	0	0
-17	S	AGC	0	0	0	0	0	0	0	0.00028524	0	0	0	0	0	0	0	0	0.000557515	0	0	0	0	0	0	0	0	0	0	0	0	0	0	0	0	0.000492687	0	0	0	0	0	0	0	0	7.77928e-05	0	0.000129655	0	0
-16	H	CAT	0	0	0	0	0	0	0	0	1.98098e-05	0	9.90491e-05	0	0	0	0	0	0	0	0	0.000554675	0	0	0	0	0	0	0	0	0	0.000237718	0	0	0	0	7.92393e-05	0	0	0	0.000178288	0	9.90491e-05	0	0	0	0	0	0.00052496
-15	H	CAT	0	0	0	0	0	0	0	0	0	0	0.000126192	0	0	0	0	0	0	0	0	0.000483735	0	0	0	0	0	0	0	0	0	0.000252384	0	0	0	0	7.01066e-05	0	0	0	0.000168256	0.000140213	0.000154234	0	0	0	0	0	0.000399607
-14	H	CAT	0	0	0	0	0	0	0	0	0	0	0.00014671	0	0	0	0	0	0	0	0	0.00047963	0	0	0	0	0	0	0	0	0	0.000157996	0	0	0	0	0.000112854	0	0	0	0.000124139	0.000157996	0.000124139	0	0	0	0	0	0.000428846
-13	H	CAC	0	0	0	0	0	0	0	0	0	0.000136297	0	0	0	0	0	0	0	0	0	0	0.000567904	0	0	0	0	0	0	0.000283952	0	0	0	0	0	5.67904e-05	0	0	0.000352101	0	0	2.27162e-05	0.000113581	0	0	0	0.000755313	0	1.13581e-05
-12	H	CAT	0	0	0	0	0	0	0	0	0	0	0.000207571	6.91903e-06	0	0	0	0	0	0	0	0.000546603	0	0	0	0	0	0	0	0	0	8.30283e-05	0	0	0	0	0.000103785	0	0	0	0.000124542	0.00021449	0.000200652	0	0	0	6.91903e-06	0	0.000377087
-11	H	CAT	0	0	0	0	0	0	0	0	0	0	0.000191386	0	0	0	0	0	0	0	0	0.000377455	0	0	0	0	0	0	0	0	0	0.000138223	0	0	0	0	0.000159488	0	0	0	7.44277e-05	0.000116958	0.000239232	0	0	0	5.31626e-06	0	0.00036948
-10	S	AGC	0	0	0	0	0	0	0	5.05329e-05	0	0	0	0	0	0	0	0	0.000332675	0	0	0	0	0	0.000122121	0	0	0	0	0	0	0	0	0	0	0.000298986	0	0	0	0	0	0	0	8.42215e-05	0.000147388	0	8.00104e-05	0	0
-9	S	AGC	0	0	0	0	0	0	0	0.000161857	0	0	0	0	0	0	0	0	0.000395446	0	0	0	0	0	4.04642e-05	0	0	0	0	0	0	0	0	0	0	0.000246464	0	0	0	0	0	0	0	0.000132428	0.000213357	0	8.09285e-05	0	0
-8	G	GGC	0	0	0	0	9.04092e-05	0	0	0.000103325	0	0.000332577	3.2289e-06	0	0	0	0	0.000122698	0	0.000161445	0.000442359	0	0	0	0	0	0	0	0	0	0	0	0	0	0	0	0	0	0	0	0	0	0	0	0	0	7.10358e-05	0	0
-7	L	CTG	0	0	0	0	0	0	0	0	0	0	0	0	0	0	6.05422e-06	0	0	0	0	0	0	0	0	0	0	0	0.000399579	0.000108976	0	0.00015741	0	0.00027244	0.000320874	0	0	0	0	0.000534285	0	0	0.000145301	0	0	0	0	0.000305738	0
-6	V	GTG	0	0	0	0	0	0.000683447	0	0	0	0	0	0	6.91515e-05	0	0	0	0	0.000244335	0	0	0	0	0	0	0	0	0	0	4.84061e-05	0	0	3.22707e-05	0.000325012	0	0	0	0	0	0	0	0	0	2.30505e-06	0	0	0	0
-5	P	CCG	0	0	0	0	0	0.000295687	0	0	0	0	0	0	0	0	0	0	0	5.47568e-06	0	0	0	0	0	0	0	0	0	0	0.000323065	0	0	0	0	0	0	0.000554869	5.11064e-05	0	4.92811e-05	0	0.000114989	0	0	0	0	0.00024093	0
-4	R	CGC	0	0	0	0	0	0	0	0.000560984	0	0	0	0	0	0	0	0	0.00026025	2.89167e-06	1.44583e-06	0.000342663	0	0	1.44583e-06	0	0	0	0	4.48209e-05	0	0	0	0	0	0	0	0	3.75917e-05	0	0	0	0	0	0	0.000114221	0	0.000172054	0.000560984
-3	G	GGC	0	0	0	0	5.68749e-05	0	0	5.44547e-05	0	0.000405385	0	0	0	0	0	9.43881e-05	0	0.0002275	0.000453789	0	0	0	0	0	0	0	0	0	0	0	0	0	0	0	0	0	0	0	0	0	0	0	0	0	4.5984e-05	0	0
-2	S	AGC	0	0	0	0	0	0	0	0.000119518	0	0	0	0	0	0	0	1.09649e-06	0.000561405	0	0	0	0	0	4.71492e-05	0	0	0	0	0	0	0	0	0	1.09649e-06	0.000389255	0	0	0	0	0	0	0	0.000157895	0.000208334	0	4.49562e-05	0	0
-1	S	TCC	0	0	0	1.09101e-06	0.000307666	0	0	0.000280391	0	0	0	0	0	0.000433133	0	0	0	0	0	1.09101e-06	0	0	1.09101e-06	0	0	0	0	1.09101e-06	0	0	0	0	0	0	0	1.09101e-06	0.000729343	0	0	0	0	0	0	0	0	0	0
0	M	ATG	0	0	0	0	0	3.08914e-06	0	0	0	0	0	0	0	0	0	0	0	0	0	0	0	0.000459252	4.63371e-05	4.63371e-05	0	0.000338776	0	0	7.72285e-05	0	0	0.000370697	0	0	0	0	0	0	0	0	0	0	0.000276993	0	0	0	0
1	A	GCA	0	0	0	0	5.57847e-05	0.00587599	0.0035526	0	0	0	9.78679e-07	0.00168528	4.89339e-06	0	0	0.000661587	0	5.87207e-06	0	0	0	4.89339e-06	0	0	0	0	0	0	0	0	0	0	0	0	0	5.38273e-05	0	0	0	0	0	0	0	0	0	0	0
2	N	AAT	1.92081e-06	0	0	0	9.60407e-07	0	0.000184398	0	9.60407e-07	2.88122e-06	0.00422483	9.60407e-07	0	0	3.84163e-06	0	0	0	2.49706e-05	0	0.000297726	0	2.88122e-06	0.00323273	0.00247977	0.000927753	0	0	0	0	0	0	1.92081e-06	0.00119475	0	0	0	0	0	0	0	5.76244e-06	1.92081e-06	0	0	0	1.92081e-06
3	L	TTA	0.000165348	0	0.000285271	9.08505e-07	0	0	0	0	0	0	0	0	0	4.72423e-05	0.00016989	9.08505e-07	0	0	0	0	0	0.00307257	0	9.08505e-07	0	0	0.0023176	0	5.45103e-06	0	0	0.00151175	9.08505e-07	0	0	9.08505e-07	0	0	0	0	0	0	0	0	0	0	0
4	I	ATT	0	0	0	0	0	0	7.01666e-06	0	8.77082e-07	0	0	0	0	0	0.000198221	0	0	0	8.77082e-07	0	8.77082e-07	0.00161997	0.00312241	0	0	0	0	0	0	0.000165769	0	8.77082e-07	0.000362235	1.75416e-06	0.000166646	0	0	0	0	0	0	0	0	0	0	0	0
5	S	AGT	0	0	0	0	0	0	0	1.68154e-06	0.000256434	0	8.40769e-07	0	0	0	2.52231e-06	0	5.88538e-06	0	0.000912234	0	0	0	0	6.30576e-05	0	1.68154e-06	0	0	0	0	0	0	0	0	0.000256434	0	0	0	0	0	0	0.000198421	0.000305199	0	0	8.40769e-07	4.79238e-05
6	L	CTT	0	0	0	0	0	0	0	0	0	0	0	0	0	0	0.000458655	0	0	0	0	3.55546e-06	0.000167107	0	1.77773e-06	0.00128352	0	0	0.00340791	0.00411101	0.00191728	0	1.77773e-06	8.88866e-07	0	0	8.88866e-07	2.6666e-06	7.99979e-06	1.77773e-06	0.00211017	8.88866e-07	0	0	0	0	8.88866e-07	8.88866e-07	0.000339547
7	F	TTT	9.39037e-07	9.39037e-07	1.87807e-06	0	0	0	0	2.81711e-06	0.000309882	0	0	0	0	0.00373643	0	0	0	0	0	0	0	0	9.39037e-07	0.000208466	0	0	0	5.63422e-06	0	0.000775644	0.000172783	0.00027326	0	0	9.39037e-07	0	0	0	9.39037e-07	0	0	0	0	0	0	0	0
8	S	TCA	0.000284411	2.9938e-06	0.00027044	0.000380213	1.99587e-06	1.99587e-06	9.97933e-07	0	0	0	0	0	0	0	2.9938e-06	2.9938e-06	0	0	0	0	0	0	0	0	0	0	0	0	0	0	0.00039618	3.99173e-06	0	0	0	0.00113964	0	2.9938e-06	1.99587e-06	0	0	0	0	0	0	0	0
9	G	GGT	0	0	0	0	0	0	3.73275e-05	0	0.000107591	2.19574e-06	0.000416092	1.09787e-06	0	0	2.74467e-05	0.00230003	0.00309928	0.000617002	0	0	0	0	0	1.09787e-06	0	0	0	0	0	2.19574e-06	0	0	0	0	0	0	0	0	0	0	0	1.09787e-06	0	0	2.19574e-06	0	2.63488e-05
10	A	GCA	0	0	0	0	0.000510211	0.00475172	0.00326781	0	0	0	3.68827e-06	0.00032088	2.45885e-06	0	0	0.000360221	0	8.60597e-06	2.45885e-06	0	0	2.33591e-05	0	0	2.45885e-06	0	0	0	0	0	0	0	1.22942e-06	0	0	5.40947e-05	0	0	0	0	0	4.9177e-06	0	0	0	0	0
11	G	GGG	0	0	1.31903e-06	2.63805e-06	0	5.1442e-05	1.31903e-06	1.31903e-06	0	0	3.95708e-06	0	0.000362732	0	0	0.00262354	0.000519696	0	0.00229642	0	0	0	0	0	0	0	0	0	0	0	0	0	0	0	0	0	0	0	0	0	0	0	0.000472211	3.95708e-06	0	3.82518e-05	0
12	G	GGA	0	0	8.62501e-05	0.00024623	0	2.78226e-06	0	0	1.39113e-06	0	1.39113e-06	0.000345	4.17339e-06	0	0	0	0.000499416	0.00787797	0.00361694	0	0	1.39113e-06	0	0	0	0	0	0	0	0	0	0	0	0	0	0	0	0	0	0	0	0.000292137	5.56452e-06	5.42541e-05	1.39113e-06	0	0
13	L	TTA	3.44427e-05	1.49751e-06	0.000274044	0	0	0	0	0	0	0	0	0	0	0.000100333	0.000193179	0	0	0	0	0	0	0.00129385	0	0	1.49751e-06	0	0.00337239	0	4.49253e-06	0	0	0.00200966	2.99502e-06	0	0	0	0	0	0	0	0	0	0	1.49751e-06	0	0	0
14	D	GAT	0	0	0	0	1.6408e-06	0	7.21952e-05	0	0	0.00394776	0	0.00230204	0.000551309	0	0	0	6.5632e-06	0	0.00105832	0	6.39912e-05	0	0	1.6408e-06	0	1.6408e-06	0	0	0	0	0	0	0	1.6408e-06	0.000346209	0	0	0	0	0	0	0	0	0	0	0	0
15	L	CTT	0	0	0	0	1.88878e-06	0	0	0	3.77757e-06	0	0	0	0	3.77757e-06	0.0039079	0	0	0	1.88878e-06	3.77757e-06	0.00200589	1.88878e-06	0	0.00349614	0	0	0.00315427	0.00506194	0.000615744	0	2.6443e-05	0	1.88878e-06	0	0	5.66635e-06	1.88878e-06	0	0.00111061	0	0	0	0	0	0	1.88878e-06	0.000657297
16	G	GGC	0	0	0	0	0.000205132	2.15928e-06	0	0.000129557	0	0.000343326	2.15928e-06	4.31856e-06	0	0	0	0.00573289	0	0.000816208	0.00664195	0	0	0	0	0	0	0	0	2.15928e-06	0	0	0	0	0	0	0	0	2.15928e-06	0	0	0	0	2.15928e-06	0	2.15928e-06	0.000105805	0	0
17	F	TTC	0	0	0	0	0	0	0	0.000267244	0	0	0	0	0	0	0.00292969	0	0	0	0	2.49761e-06	0	0	0.000189818	0	0	0	0	0.00196812	0	4.99522e-06	0.000482038	0.000264747	0	0	0	0	7.49283e-06	0	0	0	0	0	0	0	0	0	0
18	Q	CAA	0.000375581	8.60109e-06	0	0	0	0	0	0	0	2.86703e-06	0	0.000355512	0	0	0	0	0	0	0	0.000650816	0.00389916	0	0	0	0.0018693	4.58725e-05	0.00225922	0	2.86703e-06	0	0	0	0	0	0	0.000143352	0	0	0	0	0.00570539	0	0	0.00490262	0	6.30747e-05	2.86703e-06
19	K	AAA	0.000125774	0	0	1.57217e-05	0	0	0	0	0	9.43301e-06	3.14434e-06	0.00465048	8.48971e-05	0	0	1.25774e-05	0	0	0	0	0	0.00518816	0	0	0	0.0103071	3.14434e-06	0	0	0	0	0	6.60311e-05	0.00111938	0.0042763	0	0	0	0	0.00184887	6.28868e-06	0.00543342	1.25774e-05	7.23198e-05	0	0	0
20	A	GCA	3.42398e-06	0	3.42398e-06	0	0.000934746	0.00407111	0.0022701	0	0	0	0	0.000140383	0	0	0	0.000527293	0	0	0	0	0	3.42398e-06	0	0	0	0	0	0	0	0	0	0	0	0	0	0.000171199	0	0	3.42398e-06	0	0	0	0	0	0	0	0
21	G	GGA	0	0	0.000182185	0.000342937	0	0	0	0	0	0	3.57226e-06	0.00210406	3.57226e-06	0	0	0	0.000335792	0.00284352	0.00305428	0	0	0	0	0	0	0	0	0	0	0	0	0	0	0	0	0	0	0	0	0	0	0.00156822	0	0.000267919	0	0	3.92948e-05
22	F	TTT	0	0	0	0	0	0	0	0	0.000632564	0	0	0	0	0.00250117	0	0	0	0	3.63543e-06	0	0	0	0	6.54377e-05	0	0	0	1.45417e-05	0	0.00199948	0.000636199	0.000196313	0	0	7.27085e-06	0	0	0	3.63543e-06	0	0	0	0	0	0	0	0
23	R	CGT	0	0	0	0	0	0	0	7.43774e-06	0.00355152	0	0	0	0	0	0	0	0	0	0.00036073	7.43774e-06	0.00985872	0	0	0	0	0	3.71887e-06	0	0	0.00148755	0	0	0	0	0	3.34698e-05	0	3.71887e-06	0.00232429	0	3.71887e-06	0	0	0.00273337	0.00343252	0.000661959	0
24	I	ATT	0	0	0	0	0	0	0	0	0	0	3.6004e-06	0	0	0	0.000320436	0	0	0	0	0	0	0.001811	0.00420527	0	0	0	0	3.6004e-06	0	0.000342038	0	0	0.000190821	0	0.000208823	0	0	0	0	0	0	0	0	0	0	0	0
25	I	ATT	0	0	0	0	0	0	1.04378e-05	0	0	0	0	0	0	0	0.00108901	0	0	0	0	0	0	0.00151695	0.00369149	0	0	0	0	0	0	0.000414031	0	0	0.000306174	0	0.00356971	0	0	0	3.47925e-06	0	0	0	0	0	0	0	0
26	A	GCC	0	0	0	0.00370257	0	0.000781616	0.00505692	1.68452e-05	0	0.000165083	0	6.73807e-06	0	0	0	0	0.000734449	3.36903e-06	0	3.36903e-06	0	0	3.36903e-06	0	0	0	0	0	0	0	0	0	0	6.73807e-06	0	0	0.000188666	0	3.36903e-06	0	0	0	0	0	0	0	0
27	A	GCA	0	0	0	0	0.000367161	0.0032815	0.00312415	0	0	0	0	0.000127851	0	0	0	0.000557298	0	3.27823e-06	0	0	0	3.27823e-06	0	0	0	0	0	0	0	0	3.27823e-06	0	0	0	0	0.000252423	0	0	0	0	0	3.27823e-06	0	0	0	0	0
28	N	AAT	0	0	0	0	0	0	0	0	3.23382e-06	3.23382e-06	0.000876365	0	0	0	3.23382e-06	0	0	0	0	0	0.00017786	0	3.23382e-06	0.00237039	0.000151989	0.00013582	0	0	0	0	0	0	0	0.00297188	0	0	0	0	0	0	0	0	3.23382e-06	0	0	0	0
29	E	GAA	0.000271251	0	0	0.000296484	3.15409e-06	0	0	0	0	0.000883144	0.00401831	0	0.00570574	0	0	0.0011544	3.15409e-06	0	0	0	6.30817e-06	0	0	0	0.000375336	1.26163e-05	0	0	0	0	0	0	0	0	0	0	0	0	0	0.000227094	0	3.15409e-06	0	0	0	0	0
30	Y	TAT	0.00028852	0.000229575	0	0	0	0	0	9.30709e-06	0.00289761	0	0.000291622	0	0	9.30709e-06	0.00208169	0	0	0	0	6.20472e-06	0.00294104	0	0	0	3.10236e-06	0	0	0	0	3.10236e-06	0	0	0	6.20472e-06	0.00325748	0	0	0	0	3.10236e-06	0	0	0	0	0	0	9.30709e-06
31	D	GAT	0	0	0	3.01716e-06	0	0	0.000193099	0	0	0.0026551	0	0.00164435	0.000129738	0	0	0	0	0	0.00126419	3.01716e-06	0.000491798	0	0	3.01716e-06	3.01716e-06	3.01716e-06	0	0	0	0	0	0	0	3.01716e-06	0.00205167	0	0	0	0	0	0	0	0	0	0	0	0
32	K	AAA	0.000158764	0	0	0	0	0	0	0	0	0	0	0.0023265	6.10629e-06	0	0	1.22126e-05	0	0	0	0	6.10629e-06	0.00183189	6.10629e-06	0	0	0.00336457	0	0	0	0	0	0	0	0.000488503	0.00183494	0	0	0	0	0.000180136	0	0.0036424	3.05315e-06	3.05315e-06	0	0	0
33	S	TCA	0.000178238	0	0.000159476	0.00119763	0	3.12697e-06	0	0	0	0	0	0	0	0	0	3.12697e-06	0	0	0	0	0	6.25395e-06	0	0	3.12697e-06	0	0	0	0	0	0.00216074	0	0	0	0	0.00146968	0	3.12697e-06	3.12697e-06	0	0	3.12697e-06	0	0	0	0	0
34	I	ATA	0	0	3.19723e-06	6.39445e-06	0	0	0	0	0	0	0	0	0	0	0	0	0	0	0	0	0	0	0.000498767	0.00358089	0.000396456	0	0.000201425	0	0	0	0.00277519	3.19723e-06	0.00312049	0	0	0	0	0	0	0	0	0.000153467	0	0	0	0	0
35	W	TGG	6.34059e-06	0.000557972	0.000459693	0	0	0	0	0.000415309	0.000703806	0	0	0	3.1703e-06	0	0	0	0	0.000136323	0	0	0	0	0	0	0	0	0	0	0	0	0	0.000475544	0	0	0	0	0	0	0	0	3.1703e-06	0	0.0003202	0	0	0.00126178	3.1703e-06
36	K	AAA	0.000265918	3.28294e-06	0	3.28294e-06	0	0	0	0	0	0	0	0.00419888	6.56588e-06	0	0	1.31318e-05	0	0	0	0	0	0.0022324	3.28294e-06	0	0	0.00326324	6.56588e-06	0	0	0	0	0	6.56588e-06	0.00086013	0.00174324	0	0	0	0	0.000377538	0	0.00315162	3.61123e-05	0	0	0	0
37	T	ACA	0	0	0	0.0012746	0	3.27662e-06	6.55323e-06	0	0	0	0	0	0	0	0	0	0	0	0	0	0	0.000357151	0	3.27662e-06	0.000170384	3.27662e-06	0	0	0	0	0	0	3.27662e-06	0	0	0.0004063	3.27662e-06	0	0	0	0	6.55323e-05	0	0	0	0	0
38	Y	TAT	0.000264308	0.000165193	0	0	0	0	0	0	0.000697113	0	0.000138762	0	0	3.30385e-06	0.00161228	0	0	0	0	3.30385e-06	0.00109027	0	0	3.30385e-06	0	0	0	0	0	6.6077e-06	0	0	0	0	0.000151977	0	0	0	0	0	0	0	0	0	0	0	0
39	E	GAA	0.000206183	0	3.38006e-06	0.00059827	0	0	0	0	0	0.000723332	0.00310289	0	0.00360652	0	0	0.00279531	3.38006e-06	6.76011e-06	3.38006e-06	0	0	0	0	0	0.0011526	6.76011e-06	6.76011e-06	0	0	0	0	0	0	0	3.38006e-06	0	0	0	0	0.000503628	0	0	0	0	0	0	0
40	S	AGT	0	0	0	0	0	0	3.58005e-06	1.43202e-05	0.0028712	0	4.65406e-05	0	0	0	0	7.16009e-06	0.000426026	0	0.00492614	0	0	0	1.43202e-05	0.00106685	0	7.16009e-06	0	0	0	0	0	0	0	1.07401e-05	0.00433186	0	0	0	0	0	0	0.00190816	0.000494046	0	3.58005e-06	3.58005e-06	0.00126018
41	N	AAT	0	0	0	0	0	0	0	0	0	0	0.0006019	0	0	0	3.54059e-06	0	0	0	0	0	0.000173489	0	0	0.000141624	0.000212435	0.000145164	0	0	0	0	0	0	0	0.00392297	0	0	0	0	3.54059e-06	0	0	0	3.54059e-06	0	0	0	0
42	H	CAT	0	0	0	0	0	0	0	0	0	0	0.000177062	0	0	0	3.6135e-06	0	0	0	3.6135e-06	0.00539134	0	0	0	3.6135e-06	0	0	0	0	0	0.00148515	0	0	0	0	0.000397485	0	1.4454e-05	0	0.000191516	0.00122136	0.000513117	0	0	0	0	3.6135e-06	0.000747995
43	S	TCA	0.000161213	0	0.000157631	0.000318844	0	0	0	0	0	0	0	0	0	0	0	0	0	0	0	0	0	0	0	0	0	0	3.58252e-06	0	0	0	0.00323143	7.16504e-06	0	0	0	0.00430261	0	3.58252e-06	7.16504e-06	3.58252e-06	0	0	0	0	0	0	0
44	A	GCT	0	0	0	0.0022257	0.00229261	0.000140867	0	0	0	0	0.000235952	0	0	0	0	0	0	0	0.00111637	0	0	0	0	7.04334e-06	0	0	0	0	0	3.52167e-06	0	0	0	0	0	0	0	0	0.0013805	0	0	0	0	0	0	0	0
45	K	AAA	0.00010069	0	3.59606e-06	0	0	0	0	0	0	0	3.59606e-05	0.0025532	1.07882e-05	0	0	5.39409e-05	0	0	0	0	0	0.00149956	0	0	0	0.00236621	0	0	0	0	3.59606e-06	0	0.000172611	0.000521429	0.00338389	0	0	0	0	0.000708424	3.59606e-06	0.00256399	0	0	0	0	0
46	L	TTG	0	0.000203842	0	0	0	0	0	0	0	0	0	0	0	0.00040417	0.000165182	0	0	0	0	0	0	0	0	0	0	0	7.02904e-06	0	0.00424202	1.05436e-05	0.00261832	0	0.00317361	0	0	0	0	1.05436e-05	0	0	0	0	0	0	0	3.51452e-06	0
47	I	ATC	0	0	0	0	6.99729e-06	0	0	0	0	6.99729e-06	0	0	0	0.00447826	0	0	0	0	0	3.49864e-06	0	0.000664742	0	0.00525846	3.49864e-06	0	0	0.000510802	0	3.49864e-06	0	6.99729e-06	0.000976122	0.00503455	0.000216916	0	6.99729e-06	0	0	0	0	0	0	0	0	0	0
48	K	AAA	0.000325837	0	0	0	0	0	0	0	0	0	7.24082e-06	0.002165	3.62041e-06	0	0	3.62041e-06	0	0	0	0	0	0.0019876	0	0	0	0.00430828	0	0	0	0	0	0	0	0.000503237	0.000524959	3.62041e-06	0	0	0	0.000597367	7.24082e-06	0.00408744	1.44816e-05	0	0	0	0
49	G	GGC	0	0	0	3.55028e-06	0.000770411	0	0	0.00196685	0	0.00455856	4.61536e-05	0	0	0	0	0.00183194	0	0.000578695	0.00544258	3.55028e-06	0	0	0	0	0	0	0	0	0	0	0	0	0	3.55028e-06	0	0	0	0	0	0	0	0	0	0	0.00024852	0	8.8757e-05
50	D	GAT	0	0	0	0	0	0	0.000199709	0	0	0.00274427	0	0.00104331	0.000179049	0	0	0	0	0	0.00116382	0	0.000537148	0	0	0	0	3.44325e-06	0	0	0	0	0	0	0	1.03298e-05	0.00380135	0	0	0	0	0	0	0	0	0	0	0	0
51	I	ATA	0	0	0	1.38982e-05	0	0	0	0	0	0	0	0	0	3.47454e-06	0	0	0	0	0	0	0	0	0.000628891	0.00279353	0.00015288	3.47454e-06	0.00026059	0	0	3.47454e-06	0.00343284	3.47454e-06	0.000774822	0	0	0	0	0	0	0	0	6.25417e-05	0	0	0	0	0
52	S	TCT	3.47031e-06	0	0	0	0	0	0.000274154	3.47031e-06	0.000232511	0	0	0	0	0	0.00115214	0	0	0	0	0	0	0	0	0	0	0	0	0	0	3.47031e-06	0	0	0	0	0	0	0	0	0.00141588	0	0	0	0	0	0	0	0
53	K	AAA	5.85799e-05	0	0	0	0	0	0	0	0	3.66125e-06	0	0.00185991	0	0	0	3.66125e-06	0	0	0	0	3.66125e-06	0.0018233	0	3.66125e-06	0	0.00179035	1.09837e-05	0	0	0	0	0	2.19675e-05	0.000684653	0.0015963	0	0	0	0	0.000783507	3.66125e-06	0.00127045	0	0	0	0	0
54	I	ATT	0	0	0	0	0	0	3.64778e-06	0	0	0	0	0	0	0	0.00271395	0	0	0	0	0	0	0.0018932	0.00263005	0	3.64778e-06	0	0	0	3.64778e-06	0.00104691	0	0	0.00106515	0	0.000149559	0	0	0	0	0	0	3.64778e-06	0	0	0	0	0
55	S	TCT	0	0	0	0	0	0	0.000248055	0	0.000104255	0	3.595e-06	0	0	0	0.00095627	0	0	0	0	0	0	0	0	0	0	0	0	0	0	3.595e-06	0	0	0	0	0	3.595e-06	7.19e-06	0	0.00312046	0	0	0	0	0	0	0	0
56	S	TCA	0.000129635	0	9.00242e-05	0.000158443	0	0	0	0	0	0	0	0	0	0	0	0	0	0	0	0	0	0	0	0	0	0	3.60097e-06	0	0	0	0.00119552	3.60097e-06	0	0	0	0.00472807	0	0.000104428	3.60097e-06	3.60097e-06	0	1.80048e-05	0	0	0	0	0
57	D	GAT	0	3.54841e-06	0	0	3.54841e-06	0	0.000557101	0	3.54841e-06	0.00279615	0	0.00177421	0.000319357	0	0	7.09683e-05	0	0	0.00303744	3.54841e-06	0.00150098	0	0	2.12905e-05	0	0	0	0	0	3.54841e-06	0	0	0	1.41937e-05	0.00419777	0	0	0	0	0.000110001	0	0	0	0	0	0	3.54841e-06
58	E	GAA	0.000240757	3.54054e-06	0	0.000800161	0	0	0	0	0	0.000863891	0.00376713	0	0.00476556	0	0	0.00304132	3.54054e-06	3.54054e-06	3.54054e-06	0	0	0	0	0	0.00431592	0	0	0	0	0	0	0	0	0	0	0	0	0	0	0.000683324	0	0	0	0	0	0	0
59	F	TTC	0	0	0	0	0	0	0	7.22914e-05	0	3.44245e-06	0	0	0	0	0.00238217	0	0	0	0	0	0	0	0.000888151	3.44245e-06	0	0	0	0.00345277	0	0	0.000688489	0.00019622	0	0	0	0	3.44245e-06	0	0	0	0	0	0	0	0	0	0
60	P	CCT	0	0	0	3.49147e-06	0	0	0.000272335	0	0	0	0	0	0	0	0	0	0	0	0	0	0.000593551	0	0	0	0	0	0	3.49147e-06	0	0.00030725	0	0	0	0	0	0.00185048	0.0032331	0.000272335	0	0	3.49147e-06	0	0	3.49147e-06	0	0	6.98295e-05
61	K	AAG	0	0.000145086	0	0	0	0	0	0	0	3.72016e-06	0	3.72016e-06	0.00393964	0	0	0	0	1.11605e-05	0	0	0	3.72016e-06	0	0	0.00710178	0	0	0	0	0	0	0	0.00445675	0.0014025	0.00186008	0	0	0	0	0	0.000308773	2.97612e-05	0.00393592	0	0	3.72016e-06	0
62	C	TGT	0	0	0.000191451	0	0	0	0	0.00461015	0	0	0	0	0	3.82903e-06	0.0002374	3.82903e-06	0	0	0.000681567	0	0	0	3.82903e-06	0	0	0	0	0	0	0	0	0	0	0	0	0	0	0	0	0	0	0	0	0	7.65805e-06	0	0.00148949
63	D	GAT	0	0	0	0	3.64877e-06	0	0.000467042	0	0	0.00336781	0	0.00184993	0.000426906	0	0	0	1.45951e-05	0	0.00407932	0	0.00139383	0	0	0	0	0	0	0	0	0	0	0	0	0	0.0035466	0	0	0	0	0	0	0	0	0	0	0	0
64	G	GGA	0	0	0.000215565	0.000400874	0	0	0	0	0	0	0	0.000283638	0	0	0	0	0.000434911	0.0072649	0.00165266	0	0	0	0	0	0	0	0	0	0	0	0	0	0	0	0	0	0	0	0	0	0	0.000351711	3.78183e-06	0.000230692	0	0	0
65	I	ATT	0	0	0	0	0	0	3.69862e-06	0	0	0	0	0	0	0	0.000281095	0	0	0	0	0	0	0.00213041	0.00305876	0	0	3.69862e-06	0	3.69862e-06	3.69862e-06	0.000773012	0	0	0.000850683	0	0.000103561	0	0	0	0	0	0	0	0	0	0	0	0
66	I	ATT	0	0	0	0	0	0	3.65946e-06	0	0	0	0	0	0	0	0.000168335	0	0	0	0	0	0	0.00509398	0.00505006	0	0	0	0	3.65946e-06	0	0.000263481	0	0	0.000212249	0	8.78272e-05	0	0	0	0	0	0	0	0	0	0	0	0
67	G	GGG	0	0	0	0	0	0.000231812	0	0	3.7389e-06	0	0	0	0.000474841	0	0	0.0041614	0.000418757	0	0.00132357	0	0	0	0	0	0	0	0	0	0	0	0	0	0	0	0	0	0	0	0	0	0	0	0.000400063	0	0	0.000190684	0
68	G	GGG	0	3.86315e-06	0	0	0	0.000328368	0	0	0	0	0	0	0.00057561	0	0	0.00968492	0.00169979	0	0.00120144	0	0	0	0	0	0	0	0	0	0	0	0	0	0	0	0	0	0	0	0	0	0	0	0.000374726	3.86315e-06	3.86315e-06	0.000177705	0
69	P	CCG	0	0	0	0	3.69806e-06	0.000218186	0	0	0	0	0	0	0	0	0	0	0	7.39612e-06	0	0	0	0	0	0	0	0	0	0	0.000673047	0	0	0	0	0	0	0.0103435	0.00213008	0	0.00116119	7.39612e-06	0.000107244	0	0	0	0	7.02632e-05	0
70	P	CCT	0	0	0	0	0	0	0.000102456	0	0	0	0	0	0	0	0	0	0	0	0	0	0.000153684	0	3.65914e-06	0	0	0	0	0	0	0.000311027	0	0	0	0	0	0.00740611	0.00422265	0.00276631	0	7.31829e-06	0	0	0	3.65914e-06	0	0	8.78194e-05
71	C	TGT	0	0	0.000106446	0	0	0	0	0.00454048	0	0	0	0	0	0	0.00026061	0	0	0	0.000110117	0	0	0	0	0	0	0	0	0	0	0	0	0	0	0	0	0	0	0	0	0	0	0	0	0	1.10117e-05	0	0.00130305
72	Q	CAA	0.000380055	0	0	0	0	0	0	0	0	0	0	0.000110216	0	0	0	0	0	0	0	0.000319246	0.000269839	0	0	0	7.60109e-05	0	9.88142e-05	0	3.80055e-06	0	0	0	0	0	0	0.000239434	0	2.66038e-05	0	0	0.00576163	0	0	0.000961538	0	0	0
73	S	TCT	0	0	0	0	1.84861e-05	0	0.000343841	0	0.000332749	0	0	0	0	0	0.000210741	0	0	0	0	0	0	0	0	0	0	0	0	0	0	0	3.69721e-06	0	0	0	3.69721e-06	1.84861e-05	3.69721e-06	0	0.00473983	0	0	0	0	0	0	0	0
74	W	TGG	0	0.000284477	0.000234693	0	0	0	0	0.00022047	0.000103123	0	0	0	0	0	0	0	0	0.000117347	0	0	0	0	0	0	0	0	0	0	0	0	0	0.000120903	0	0	0	0	0	0	0	0	0	0	7.82311e-05	0	0	0.000938773	0
75	S	AGT	0	0	0	0	0	0	0	0	0.00019636	0	0	0	0	0	0	0	4.00734e-06	0	0.00121823	0	0	0	0	0.000124228	0	0	0	0	0	0	0	0	0	0	0.000228418	0	0	0	0	0	0	0.000104191	0.000104191	0	4.00734e-06	0	0.000236433
76	E	GAG	0	0.000102794	0	7.08926e-06	0	0.000772729	0	0	0	0.000450168	0.00221894	0.00867016	0	0	0	1.06339e-05	0	0.0028038	7.08926e-06	0	0	0	0	0	3.54463e-06	0.000411177	0	0	0	0	0	3.54463e-06	4.60802e-05	0	0	0	0	0	0	0	0.000202044	0	1.41785e-05	0	0	0	0
77	G	GGG	0	0	0	0	0	0.000362345	0	0	0	0	0	0	0.000351992	0	0	0.00280214	0.00157016	0	0.000845472	0	0	0	0	0	0	0	0	0	0	0	0	0	0	0	0	0	0	0	0	0	0	3.45091e-06	0.000358894	0	0	0.000172545	0
78	G	GGA	0	0	0.000104145	0.000208289	0	3.47149e-06	0	0	6.94297e-06	0	6.94297e-06	0.000343677	3.47149e-06	0	0	0	0.000486008	0.00646391	0.0079011	0	0	0	0	0	0	0	0	0	0	0	0	0	0	0	0	0	0	0	0	3.47149e-06	0	0.00035062	3.47149e-06	0.000145802	0	0	0
79	S	TCT	0	0	0	3.35521e-06	0	0	0.000416046	0	0.000114077	0	0	0	0	0	0.00137564	0	0	0	0	0	0	0	0	0	0	0	0	0	0	0	0	0	0	0	0.00015434	0	3.35521e-06	3.35521e-06	0.00178833	0	0	0	0	0	0	0	0
80	L	CTT	0	0	0	0	0	0	0	0	0	0	3.40032e-06	0	0	0	0.000632459	0	0	0	0	0	0.00368255	0	3.40032e-06	0.00053385	0	0	0.00266245	0.0031997	0.000312829	0	0	0	0	0	3.06029e-05	1.0201e-05	3.40032e-06	0	0.0010711	3.40032e-06	0	0	0	0	3.40032e-06	0	0.00100309
81	R	AGA	0	0	0.000102676	0	0	0	0	0	0	0	0	0	0	0	0	0.00317963	0	0	0	0	0	0.000662423	0	0	0.00354727	0	0	0	0	0	0	0	0	0	0	0	0	0	0	0	0	0	0.0054948	0.000294778	0	0	0
82	G	GGA	0	0	0.000119622	0.000146205	0	3.32284e-06	0	0	0	0	3.32284e-06	0.000189402	0	0	0	0	0.0010467	0.00499423	0.00391431	0	0	0	0	0	0	0	0	0	0	0	0	0	0	0	0	0	0	0	0	0	0	0.000209339	0	0.0001163	3.32284e-06	0	0
83	I	ATT	0	0	0	0	0	0	0	0	0	0	0	0	0	3.37429e-06	0.00252734	0	0	0	3.37429e-06	0	0	0.00247335	0.00739306	0	0	0	0	0	0	0.000705226	0	0	0.000927929	0	0.00028344	0	0	0	0	0	0	0	0	0	0	0	0
84	D	GAT	3.31032e-06	0	0	0	0	3.31032e-06	0.000976543	0	0	0.00570036	0	0.00371748	0.000430341	0	0	3.31032e-06	9.93095e-06	0	0.00310177	3.31032e-06	0.000883854	0	0	0	3.31032e-06	0	0	0	0	0	0	0	0	0	0.00203253	0	0	0	0	0	0	0	0	0	0	0	0
85	D	GAT	0	0	0	0	0	6.48995e-06	0.000175229	0	0	0.00436124	0	0.00291723	0.000259598	0	0	0	1.62249e-05	0	0.00110978	0	9.73492e-05	0	0	0	0	0	0	0	0	0	0	0	0	0	0.000311517	0	0	0	0	0	0	0	0	0	0	0	0
86	P	CCT	0	0	0	0	0	3.20484e-06	0.00101593	0	0	0	3.20484e-06	0	0	0	0	0	0	0	0	6.40968e-06	0.00399964	0	0	0	0	0	7.37113e-05	0	3.20484e-06	0.00279462	0	0	0	0	0	0.00202225	0.0036439	0.0005961	0	0	0	0	0	3.20484e-06	0	0	0.000868512
87	R	CGG	0	0	3.21912e-06	0	0	0	0	0	0	0	0	0	0	0	0	3.21912e-06	0	0.000263968	3.21912e-06	0	5.4725e-05	0	0	0	0	0	6.43824e-06	0	0.00131984	0	0	0	0	0	0	0	0	0.000173832	0	3.21912e-06	0.00248838	1.28765e-05	0.00230489	0.0060616	0.000959297	0	0.00289077
88	G	GGC	0	0	0	0	0.000349203	0	0	0.00011848	0	0.000720232	0	0	0	0	0	0.00092913	0	0.000364793	0.00417797	0	0	0	3.11789e-06	0	0	0	0	0	0	0	0	0	0	0	0	0	0	0	0	0	0	0	0	3.11789e-06	0.000174602	0	0
89	K	AAA	0.000118185	0	0	9.84879e-06	0	0	0	0	0	0	0	0.00304328	6.56586e-06	0	0	9.84879e-06	0	3.28293e-06	0	0	0	0.00111291	0	0	0	0.00402815	0	0	0	0	0	0	6.56586e-06	0.000285615	0.000548249	0	3.28293e-06	0	0	0.000265917	0	0.00507213	3.28293e-06	0	0	0	0
90	L	CTT	0	0	0	0	0	0	0	0	0	0	0	0	0	6.54737e-06	0.000635095	0	0	0	3.27369e-06	0	0.0005598	3.27369e-06	0	0.000157137	0	0	0.00188564	0.00179398	0.000805327	0	3.27369e-06	0	0	0	0	0	0	0	0.00165649	0	0	0	0	0	0	0	0.00021279
91	F	TTT	0	0	3.19317e-06	0	0	0	0	6.38635e-06	0.000156466	0	0	0	0	0.00429482	0	0	0	0	0	0	0	0	3.19317e-06	0.0013092	0	0	6.38635e-06	6.38635e-06	0	0.00157743	0.00136029	0.000798294	0	0	0	0	0	0	0	0	0	0	0	0	0	0	0
92	Y	TAT	8.33398e-05	0.000151246	0	0	0	0	0	3.08666e-06	0.00190755	0	0.000191373	0	0	3.08666e-06	0.00136739	0	0	0	0	3.08666e-05	0.00293233	0	0	0	3.08666e-06	6.17332e-06	0	0	0	0	0	0	0	3.08666e-06	0.000651285	0	0	0	3.08666e-06	0	0	0	0	0	0	0	6.48198e-05
93	E	GAA	0.000219814	0	2.97045e-06	0.000175257	0	5.94091e-06	2.97045e-06	0	0	0.000840638	0.00430716	0	0.00636271	0	0	0.0012268	0	8.91136e-06	0	0	0	0	0	0	0.000294075	2.97045e-06	0	0	0	0	2.97045e-06	0	0	0	0	0	0	0	0	0.000659441	2.97045e-06	0	0	0	0	0	0
94	Y	TAT	0.000142363	0.000157192	0	0	0	0	0	2.96589e-06	0.000996539	0	0.000186851	0	0	5.93178e-06	0.000824517	0	0	0	0	0	0.000759268	0	0	0	0	0	0	0	0	2.96589e-06	0	0	0	0	8.30449e-05	0	0	0	0	0	0	0	0	0	0	0	5.93178e-06
95	I	ATT	0	0	0	0	0	0	5.74031e-06	0	0	0	0	0	0	5.74031e-06	0.00147239	0	0	0	0	0	0	0.00164173	0.00431672	0	2.87016e-06	0	0	0	0	0.000163599	2.87016e-06	0	0.000241093	0	0.00212392	0	0	0	2.87016e-06	0	0	0	0	0	0	0	0
96	R	CGG	0	2.66976e-06	2.66976e-06	0	0	0	0	0	0	0	0	0	0	0	0	2.66976e-06	0	0.000320371	0	0	0	0	0	0	0	0	0	0	0.000133488	0	0	0	0	0	0	0	0	0.000162855	0	0	0.000467207	0	0.00240545	0.00257631	0.00144434	0	0.000736853
97	I	ATT	0	0	0	0	0	0	0	0	0	0	2.63326e-06	0	0	5.26653e-06	0.00307038	0	0	0	0	0	0	0.00347854	0.00497423	0	0	0	0	2.63326e-06	0	0.000610917	0	5.26653e-05	0.00202498	0	4.73987e-05	0	0	0	0	0	0	2.63326e-06	0	0	0	0	0
98	L	TTA	0.000173033	0	0.000147956	0	0	0	0	0	2.50773e-06	0	0	0	0	0.000205634	0.00177297	0	0	0	0	0	0	0.00254785	0	0	0	0	0.00402741	0	2.50773e-06	0	0	0.00225194	0	0	0	5.01546e-06	0	0	0	0	0	0	0	0	0	0	0
99	K	AAA	0.000142672	0	0	0	0	0	0	0	0	0	4.91973e-06	0.00346595	1.72191e-05	0	0	1.22993e-05	0	0	0	0	0	0.00240083	7.3796e-06	0	0	0.00828237	0	0	0	0	0	0	0	0.00219174	0.00243035	0	0	0	0	0.00135785	0	0.00392103	2.21388e-05	4.91973e-06	0	0	0
100	Q	CAA	0.000261215	0	2.39647e-06	1.67753e-05	0	0	0	0	0	0	0	0.00174942	0	0	0	0	0	0	0	0.000798025	0.00324482	0	0	0	0.000642255	0	0.00127972	0	0	0	2.39647e-06	0	0	7.18942e-06	0	0.000165357	0	0	0	0	0.00642494	0	0	0.00451495	0	0.000464916	3.11541e-05
101	K	AAA	0.000102166	0	0	4.75193e-06	0	0	0	0	0	0	7.12789e-06	0.00141132	2.37596e-06	0	0	0.000102166	0	0	0	0	0	0.00360909	2.37596e-06	0	0	0.00362334	0	0	0	0	0	0	0	0.00125213	0.00170832	0	0	0	0	0.00127114	2.37596e-06	0.00291055	9.50385e-06	2.37596e-06	0	0	0
102	K	AAA	7.69111e-05	0	0	4.66128e-06	0	0	0	0	0	2.33064e-06	2.33064e-06	0.00693831	1.39838e-05	0	0	1.16532e-05	0	0	0	2.33064e-06	0	0.00131681	0	0	0	0.00354956	0	0	0	0	0	0	0	0.000936917	0.00132613	0	0	0	0	0.00116998	0	0.002883	2.33064e-06	0	0	0	0
103	P	CCA	0	0	0	0.000321683	0	0	0	0	0	0	0	0	0	0	0	0	0	0	0	2.17354e-06	0	4.34707e-06	0	0	0	0	0.000332551	0	0	0	2.17354e-06	0	0	0	0	0	0.00200835	0.00436446	0.00178013	0.000204312	2.17354e-06	0	0	0.000123891	0	0	2.17354e-06
104	K	AAA	0.000106279	0	0	2.12558e-06	0	0	0	0	0	2.12558e-06	4.25116e-06	0.00372827	2.12558e-06	0	0	6.37674e-06	0	0	0	0	2.12558e-06	0.00314373	6.37674e-06	0	0	0.00107979	0	0	0	0	0	0	2.12558e-06	0.000982018	0.00239553	0	0	0	0	0.001371	0	0.00320962	0	2.12558e-06	0	0	0
105	F	TTC	0	0	0	0	0	0	0	0.000284868	0	0	0	0	0	0	0.00195249	0	6.23799e-06	0	0	0	0	0	4.99039e-05	0	0	0	0	0.00117482	0	2.07933e-06	0.000120601	8.73319e-05	0	0	0	0	0	0	0	0	0	0	0	0	2.07933e-06	0	4.15866e-06
106	F	TTT	0	0	0	0	0	0	0	1.95248e-06	0.0010641	0	0	0	0	0.00378976	0	0	0	0	0	0	1.95248e-06	0	1.95248e-06	0.000142531	0	0	0	7.80992e-06	0	0.00225512	0.000269442	0.000132769	0	0	1.95248e-06	0	0	0	1.95248e-06	0	0	0	0	0	0	0	0
107	L	CTT	0	0	0	0	0	0	0	0	0	0	0	0	0	0	0.000789823	0	0	0	0	0	0.000187016	0	3.63137e-06	0.000735353	0	0	0.0017594	0.00544161	0.000374031	0	0	0	0	0	0	1.81569e-06	7.26274e-06	0	0.00118927	1.81569e-06	0	0	0	1.81569e-06	0	0	0.000121651
108	A	GCC	0	0	0	0.00283245	0	0.000824176	0.00457122	0	0	8.69384e-05	0	1.73877e-06	1.73877e-06	0	0	0	0.000116497	0	1.73877e-06	0	0	0	1.21714e-05	0	0	0	1.73877e-06	1.73877e-06	0	0	0	0	0	0	0	1.73877e-06	0.000153012	0	0	0	0	0	0	0	0	0	0
109	E	GAA	0.000116827	0	0	0.000274366	1.77011e-06	0	0	0	0	0.000205332	5.31032e-05	0	0.00462706	0	0	0.0004974	0	3.54021e-06	0	0	0	0	0	0	0.00050802	1.77011e-06	0	0	0	0	0	0	0	0	0	0	0	0	0	0.000194712	3.54021e-06	0	0	0	0	0	0
110	N	AAC	0	0	0	0	0	0	0	0	0	0.00101434	3.53428e-06	0	0	0	0	0	3.53428e-06	0	0	0.000224427	0	0	4.41785e-05	0	8.65899e-05	8.48227e-05	0	3.53428e-06	0	0	0	0	0	0	0.0042111	0	0	0	0	0	0	0	0	0	0	0	0
111	V	GTT	0	0	0	0	5.226e-06	5.226e-06	0.000963326	0	0	0	7.6648e-05	1.742e-06	1.742e-06	1.742e-06	0.00013065	0	0	0	0.00013936	0	0	0	3.484e-06	0.00027872	0	0	0	0	0	0.000162006	0	0	0	0	0	0	0	0	0	0	0	0	0	0	0	0	0
112	K	AAA	0.00011144	0	0	0	0	0	0	0	0	3.53778e-06	0	0.0028373	4.06844e-05	0	0	1.23822e-05	0	0	0	0	0	0.00145226	0	0	0	0.00501833	1.76889e-06	0	0	0	0	0	0	0.000535973	0.000516515	0	0	0	0	0.000214035	1.76889e-06	0.00423826	1.94578e-05	0	0	0	0
113	G	GGA	0	0	0.000140898	0.000214959	0	1.80638e-06	0	0	0	0	0	0.000276376	5.41914e-06	0	0	0	0.0003396	0.00523489	0.00150291	0	0	1.80638e-06	0	0	0	0	0	0	0	0	0	0	0	0	0	1.80638e-06	0	0	0	0	0	0.000223991	1.80638e-06	0.000151736	0	5.41914e-06	1.80638e-06
114	M	ATG	0	0	0	0	0	0	0	0	0	0	0	0	0	0	1.83952e-06	0	0	0	0	0	0	0.00499429	0.000897684	0.000367903	1.83952e-06	0.000108531	0	0	0.000277767	0	1.83952e-06	0.00107244	0	0	0	0	0	0	0	0	0	0	0.000139803	0	0	0	0
115	L	CTG	0	1.88475e-06	0	0	0	0	0	0	0	0	0	0	0	1.88475e-06	0	0	0	0	0	0	0	3.39255e-05	0	0	0	0	0.00381474	0.000269519	0	0.000701127	7.539e-06	0.00707347	0.00279886	0	0	0	0	0.00118928	0	0	0.00108939	0	0	1.88475e-06	0	0.000459879	1.88475e-06
116	A	GCT	0	0	0	0.00145928	0.00411057	0.000708181	0	0	0	0	0.000928634	0	0	0	0	0	0	0	0.00137539	0	0	0	0	1.17055e-05	0	0	0	0	0	0	0	0	0	0	1.95091e-06	0	0	0	0.000159975	0	0	0	0	0	0	0	0
117	Q	CAG	2.04167e-06	0.000398126	0	0	0	0	0	0	0	0	0	2.04167e-06	0.000175584	0	0	0	0	0	0	0.000443042	0.00133321	0	0	0	0	0.000543084	2.04167e-06	0	0.00184975	0	0	0	0	0	0	6.12501e-06	2.04167e-06	0.000875877	0	0.00513072	0	0	4.08334e-06	0.000216417	0	0.0035423	0
118	R	CGT	0	0	2.22235e-06	0	0	0	0	4.44469e-06	0.00617145	0	4.22246e-05	0	0	0	0	0	0	0	0.000420023	0	0.00308684	0	0	0	0	0	0	0	0	0.000273349	0	0	0	0	0	0	2.22235e-06	0	0.00148897	5.1114e-05	0	0	0	0.00232235	0.00576254	0.000891161	0
119	H	CAT	0	0	0	0	0	0	0	0	0	0	0.000220726	0	0	0	0	0	0	0	0	0.00654659	0	0	0	0	0	0	0	0	0	0.000177066	0	0	0	2.42556e-06	0.000926564	0	0	0	0.000133406	9.94479e-05	0.000184343	0	0	0	9.70224e-06	2.42556e-06	0.00104784
120	N	AAT	0	0	0	0	0	0	2.68385e-06	0	0	8.05155e-06	0.00812133	2.68385e-06	2.68385e-06	0	0	0	0	0	1.61031e-05	0	0.000636073	5.3677e-06	0	0.00742085	0.00407945	0.000402578	0	0	0	2.68385e-06	0	0	0	0.00539454	0	0	0	0	0	0	0	5.3677e-06	0	0	0	0	0
121	K	AAG	0	0.000545037	0	0	0	0	0	0	0	0	0	0	0.00348299	0	2.91464e-06	0	0	0	0	0	0	0	2.91464e-06	0	0.00241623	0	0	0	0	0	0	0	0.00539499	0.000343927	0.0028884	0	0	0	0	0	0.000527549	5.82927e-06	0.00553781	0	0	2.91464e-06	0
122	A	GCT	0	0	0	0.00249512	0.00746259	0.000975927	0	0	0	3.25309e-06	0.001054	0	0	0	0	0	9.75927e-06	0	0.000338321	0	0	0	0	3.25309e-06	0	0	0	0	0	0	0	0	0	0	1.30124e-05	0	6.50618e-06	0	0.000897853	0	0	0	0	0	0	0	0
123	V	GTT	0	0	0	8.64114e-06	1.29617e-05	0	0.00344781	0	0	4.32057e-06	0.000285158	0	0	8.64114e-06	0.000488224	0	0	0.000349966	0.0064074	0	0	4.32057e-06	6.48085e-05	0.00774678	0	0	0	8.64114e-06	4.32057e-06	0.00203499	0	0	4.32057e-06	0	1.29617e-05	0	0	0	0	0	0	0	0	0	0	0	0
124	Q	CAA	0.000519402	0	8.44555e-06	0	0	0	0	0	0	0	0	0.000599634	0	0	0	4.22278e-06	0	0	0	0.000709427	0.0017989	0	0	0	0.000971239	0	0.00225919	0	1.26683e-05	0	0	0	0	0	0	0.000156243	0	0	0	0	0.00531225	0	0	0.00683668	0	1.68911e-05	0
125	E	GAA	0.000148329	0	0	0.00110011	0	8.24052e-06	4.12026e-06	0	0	0.00126904	0.00537694	0	0.00458997	0	0	0.00519153	4.12026e-06	1.6481e-05	0	4.12026e-06	0	0	0	0	0.00271525	0	0	0	0	0	0.00016069	0	0	0	0	0	0	0	0	0.000300779	0	0	0	0.00015245	0	0	0
126	F	TTT	0	0	0	0	0	0	0	0	0.000445613	0	0	0	0	0.002713	0	0	0	0	0	0	0	0	0	0.00441681	0	0	0	0	0	0.00287464	0.000873752	0.000532988	0	0	0	0	0	0	4.36876e-06	0	0	0	0	0	0	0	0
127	I	ATC	0	0	0	0	4.48364e-06	0	0	0	0	0	0	0	0	0.00122852	4.48364e-06	0	0	0	0	0	0	0.00196383	0	0.00349276	8.96728e-06	0	0	0.000255568	0	0	0	0	0.000753252	0.00317442	4.48364e-06	0	0	0	0	0	0	0	4.48364e-06	0	0	0	0
128	Q	CAA	0.000397473	4.62178e-06	0	0	0	0	0	0	0	0	0	0.00176552	1.38653e-05	0	0	4.62178e-06	0	0	0	0.00120628	0.00310583	0	0	0	0.00119242	0	0.00211215	0	3.69742e-05	4.62178e-06	0.000231089	0	0	0	0	0.000231089	0	0	0	0	0.00490833	5.54613e-05	0	0.00527807	0	9.24355e-06	9.24355e-06
129	E	GAA	9.33576e-05	0	4.66788e-06	0.00136769	0	0	0	0	0	0.00158241	0.00511133	0	0.00482659	0	0	0.00498996	9.33576e-06	1.40036e-05	9.33576e-06	0	0	0	0	0	0.000863558	0	0	0	0	0	0	0	0	0	0	0	0	0	0	0.000228726	0	4.66788e-06	0	0	0	0	0
130	F	TTT	0	0	0	0	0	0	0	4.98442e-06	0.000623053	0	0	0	0	0.00517882	0	0	0	0	0	0	0	0	4.98442e-06	0.00118629	0	0	0	1.49533e-05	0	0.00133583	0.000937072	0.000333956	4.98442e-06	0	0	0	0	0	0	0	0	0	0	0	0	0	0
131	D	GAT	0	0	0	0	0	0	0.000525278	0	0	0.00303601	0	0.00471305	0.000742136	0	0	9.63814e-06	1.44572e-05	0	0.00385044	0	0.00121922	0	0	0	0	0	0	0	0	0	0	0	0	0	0.00183606	0	0	0	0	0	0	0	0	0	0	0	0
132	N	AAT	0	0	0	0	0	0	4.80245e-06	0	4.80245e-06	4.80245e-06	0.00516744	4.80245e-06	0	0	0	0	0	4.80245e-06	9.6049e-06	4.80245e-06	0.00045143	0	0	0.00576774	0.00354901	0.000739577	0	0	0	4.80245e-06	0	0	0	0.00247326	0	0	0	0	0	0	0	0	0	0	0	0	0
133	A	GCT	0	0	0	0.0018258	0.00404354	0.00136935	0	0	0	0	0.00227728	0	0	0	0	0	4.9614e-06	0	0.00238643	0	4.9614e-06	0	4.9614e-06	5.45754e-05	0	0	0	0	0	0	0	0	0	0	0	0	0	0	0.000104189	0	0	0	0	0	0	0	0
134	G	GGA	0	0	9.10125e-05	0.000328656	0	0	0	0	5.05625e-06	0	0	0.00308431	5.05625e-06	0	0	0	0.000940463	0.00445961	0.00568323	0	0	5.05625e-06	0	0	5.05625e-06	0	0	0	0	0	0	0	0	0	0	0	0	0	0	0	0	0.00382253	0	0.00148148	0	0	0
135	Y	TAT	0.000248034	0.000279698	0	0	0	0	0	0	0.000944641	0	0.000263866	0	0	0	0.00206343	0	0	0	0	5.27732e-06	0.000680775	0	0	5.27732e-06	0	0	0	0	0	5.27732e-06	0	0	0	0	0.000121378	0	0	0	0	0	0	0	0	0	0	0	0
136	D	GAT	0	0	0	0	0	0	0.000520919	0	0	0.00270878	0	0.00265395	0.000537369	0	0	0	5.48336e-06	0	0.00646488	0	0.000855404	0	0	1.09667e-05	0	0	0	0	0	0	0	0	0	0	0.00340517	0	0	0	0	0	0	0	0	0	0	0	0
137	V	GTC	0	0	0	0	0.00574171	0	0	0	0	0.000284574	0	0	0	0.000234355	5.57989e-06	0	0.000418492	0	0	0	0	0	0.00293502	0	0	0	0	0.00137823	5.57989e-06	1.11598e-05	0	0	0	5.57989e-06	0	0	0	0	0	0	0	0	0	0	0	0	0
138	H	CAT	0	5.54339e-06	0	0	0	0	0	0	6.65207e-05	0	0.000437928	0	0	0	1.66302e-05	0	0	0	0	0.0059536	0	0	0	6.65207e-05	0	0	0	5.54339e-06	0	0.00293245	0	0	0	0	0.00109205	0	0	0	0.000188475	0.00359212	0.000521079	0	0	5.54339e-06	2.21736e-05	0	0.00677957
139	I	ATT	0	0	0	0	0	0	1.60246e-05	0	0	0	5.34154e-06	0	0	5.34154e-06	0.00305536	0	0	0	5.34154e-06	0	0	0.000742474	0.00396876	0	0	0	5.34154e-06	0	0	0.000582228	0	0	0.00055552	5.34154e-06	0.00321561	0	0	0	0	0	0	0	0	0	0	0	0
140	I	ATT	0	0	0	0	0	0	2.54248e-05	0	0	0	5.08497e-06	0	0	0	0.00385949	0	0	0	0	0	0	0.0029442	0.00353914	0	0	5.08497e-06	0	0	0	0.000111869	0	7.11896e-05	0.00289843	5.08497e-06	0.00742406	0	0	0	0	0	0	1.52549e-05	0	0	0	0	0
141	L	TTG	0	0.000148866	0	0	0	0	0	0	4.96221e-06	0	0	0	0	0.000759219	0.000173677	0	0	0	0	0	0	0	4.96221e-06	0	0	9.92443e-06	2.48111e-05	0	0.00397473	0	0.00581571	0	0.00249103	0	0	0	0	0	0	0	4.96221e-06	0	0	0	0	0	0
142	L	CTT	0	0	0	0	0	0	0	0	0	0	0	0	0	0	0.00397016	0	0	0	0	0	0.00180376	0	0.000127158	0.00109262	0	0	0.00233123	0.0035981	0.000508633	0	0	0	0	0	0	0	4.70956e-06	0	0.0020675	0	0	0	0	4.70956e-06	4.70956e-06	0	0.00129042
143	N	AAT	0	0	0	0	0	0	0	0	4.48089e-06	4.48089e-05	0.00226285	0	0	0	0	0	0	0	4.48089e-06	0	0.000170274	0	4.48089e-06	0.000147869	7.61751e-05	0.000206121	0	0	0	0	0	0	0	0.00472734	0	0	0	0	0	0	0	0	0	0	0	0	0
144	A	GCG	0	0	0	0.00468682	0.00173045	0	0.00238103	0	0	0	0	0	0.000132771	0	0	0	0	0.000685983	0	0	0	0	0	0	0	0	0	0	4.4257e-06	0	0	0	0	0	0	0	0	9.73654e-05	0	0	0	0	0	0	0	0	0
145	N	AAT	0	0	0	0	0	0	4.29653e-06	0	0	2.14826e-05	0.0014823	0	0	0	0	0	0	0	0	0	0.000378095	0	0	0.00240606	0.00201507	0.000812044	0	0	0	0	0	0	0	0.00505272	0	0	0	0	0	0	0	0.00011171	0	0	0	0	0
146	D	GAT	4.20384e-06	0	0	0	0	0	0.000126115	0	0	0.00485963	0	0.00334625	0.000958475	0	0	4.20384e-06	8.40767e-06	0	0.0020809	0	0.000302676	0	0	4.20384e-05	0	0	0	0	0	4.20384e-06	0	0	0	0	0.00205568	0	0	0	0	0	0	0	0	0	0	0	0
147	Y	TAT	0.000145953	0.000174333	0	0	0	0	0	2.83797e-05	0.00145142	0	0.000222984	0	0	0	0.00371369	0	0	0	0	1.6217e-05	0.00240417	0	0	0	0	0	0	0	0	8.10849e-06	0	0	0	0	4.45967e-05	0	0	0	4.05425e-06	0	0	0	0	0	0	0	0
148	G	GGT	0	0	0	0	1.20109e-05	0	0.00200181	0	0.000992898	4.40398e-05	0.00559306	0	0	0	0	0.00319889	0.0063057	0.00151337	0	0	0	0	0	0	0	0	0	0	0	0	0	0	0	0	3.60326e-05	0	0	0	0	0	0	4.00362e-06	0	0	0	0	0.00074067
149	V	GTA	0	0	0	0.00323373	0	3.8867e-06	3.8867e-06	0	0	0	0	0.000925033	3.8867e-06	0	0	0.00044697	0	3.8867e-06	0	0	0	0.00558907	0	0	0	0	0.000839526	0	0	0	0.000474177	7.77339e-06	3.10936e-05	0	0	0	0	0	0	0	0	0	0	0	0	0	0
150	A	GCT	0	0	0	0.00221927	0.00456445	0.00115685	0	0	0	0	0.000118046	0	0	0	0	0	3.93487e-06	0	0.000503663	0	0	0	0	0	0	0	0	0	0	3.93487e-06	0	0	0	0	0	0	0	3.93487e-06	0.0014441	0	0	0	0	0	0	0	0
151	Q	CAA	0.00031239	0	0	0	0	0	0	0	0	0	0	0.000288664	0	0	0	0	0	0	0	9.49033e-05	0.000122583	0	0	0	0.000126538	0	0.000142355	0	3.9543e-06	0	0	0	0	0	0	8.69947e-05	0	0	0	0	0.00637434	0	0	0.00093717	0	3.9543e-06	0
152	D	GAT	0	0	0	4.03563e-06	0	0	0.000205817	0	4.03563e-06	0.0048024	0	0.00324868	0.000334957	0	8.07125e-06	0	1.21069e-05	4.03563e-06	0.00233259	0	0.00114612	0	0	0	4.03563e-06	4.03563e-06	0	0	0	0	0	0	0	0	0.00265948	0	0	0	0	0	0	0	0	0	0	0	0
153	R	AGA	0	0	0.000121991	0	0	0	0	0	0	0	0	0	0	0	0	0.000975927	0	4.06636e-06	0	0	0	8.13273e-05	4.06636e-06	0	0.000219584	0	0	0	0	0	0	0	4.06636e-06	0	0	0	0	0	0	0	0	0	0.00465599	0.000422902	0	0	0
154	K	AAA	9.15484e-05	0	0	8.32258e-06	0	0	0	0	0	0	4.16129e-06	0.00420707	1.66452e-05	0	0	2.49677e-05	0	0	0	0	0	0.00225126	0	8.32258e-06	0	0.00580084	0	0	0	0	0	0	0	0.000719903	0.00149806	0	0	0	0	0.000915484	4.16129e-06	0.004773	8.32258e-06	9.15484e-05	0	0	0
155	R	CGT	0	0	0	0	0	0	0	4.25304e-06	0.000259435	0	0	0	0	0	0	0	0	0	0.000208399	4.25304e-06	0.000370014	0	0	0	0	0	0	0	0	6.80486e-05	0	0	0	0	0	0	0	0	5.10365e-05	0	4.25304e-06	0	0	0.000357255	0.00327484	0.000616691	0
156	V	GTT	0	0	0	0	4.30119e-06	4.30119e-06	0.00207317	0	0	0	0.000120433	0	0	0	7.74214e-05	0	0	0	0.00103659	0	0	0	1.29036e-05	0.00162585	0	0	0	0	0	0.000468829	0	0	0	0	0	0	0	0	0	0	0	0	0	0	0	0	0
157	F	TTT	0	0	0	0	0	0	0	0	0.000743221	0	0	0	0	0.00225127	0	0	0	0	0	0	0	0	0	0.000954953	0	0	0	4.32105e-06	4.32105e-06	0.00157286	0.00085989	0.000561737	0	0	0	0	0	0	0	0	0	0	0	0	0	0	0
158	Y	TAT	0.00010598	0.00020772	0	0	0	0	0	2.54352e-05	0.00120817	0	0.000224677	0	0	0	0.00222134	0	0	0	0	0	0.0006274	0	0	4.23919e-06	0	0	0	0	0	0	0	0	0	0	5.08703e-05	0	0	0	0	0	0	0	0	0	0	0	0
159	I	ATT	0	0	0	0	0	0	1.66954e-05	0	0	0	0	0	0	0	0.000304691	0	0	0	4.17385e-06	0	0	0.00163198	0.00421559	0	0	0	0	0	0	0.000158606	0	0	0.000876508	4.17385e-06	0.000237909	0	0	0	0	0	0	4.17385e-06	0	0	0	0	0
160	G	GGT	0	0	0	0	4.18043e-06	0	0.000961498	0	0.000204841	0	0.000275908	0	4.18043e-06	0	0	0.00162201	0.00527152	0.000673049	0	0	0	0	0	0	0	0	0	0	0	0	0	0	0	0	0	0	0	0	0	0	0	8.36085e-06	0	0	0	0	3.34434e-05
161	F	TTT	0	0	0	0	0	0	0	0	0.00029562	0	8.69471e-06	0	0	0.00285186	0	0	0	0	0	0	0	0	0	0.000282578	0	0	0	4.34735e-06	4.34735e-06	0.00135637	5.65156e-05	0.000356483	0	0	0	0	0	0	0	0	0	0	0	0	0	0	0
162	R	AGA	0	0	0.000266992	0	0	0	0	0	0	0	0	0	0	0	0	0.00417713	0	2.15316e-05	0	0	0	0.0012919	0	0	0.00194215	0	0	0	0	0	0	0	0	0	0	0	0	0	0	0	0	0	0.00473264	0.000469389	4.30632e-06	1.2919e-05	0
163	K	AAA	0.000110991	0	0	4.43963e-06	0	0	0	0	0	0	0	0.00671716	3.5517e-05	0	0	2.21981e-05	0	4.43963e-06	0	0	0	0.00150947	0	8.87926e-06	0	0.0137007	4.43963e-06	0	0	0	4.43963e-06	0	7.10341e-05	0.00146064	0.00285024	4.43963e-06	0	0	0	0.00109215	0	0.00448403	2.66378e-05	0	0	0	0
164	E	GAG	0	0.000147995	0	0	0	0.00064748	0	0	0	0.000582732	0.000397738	0.00141983	0	0	0	4.62485e-06	0	0.00316803	0	0	4.62485e-06	0	0	0	0	0.00337152	0	0	0	0	0	0	0	0	0	0	0	0	0	0	0.000536483	0	0	0	0	0	0
165	L	TTA	0.000302258	0	0.000224256	0	0	0	0	0	4.87512e-06	0	0	0	0	0.000238881	0.00102865	0	0	0	0	0	0	0.00098965	0	0	0	0	0.00256919	0	0	0	0	0.00343209	0.000151129	0	0	0	0	0	0	0	0	0	0	0	0	0	0
166	N	AAT	0	0	0	0	0	0	0	0	0	0	0.00350337	5.11441e-06	0	0	0	0	0	0	5.11441e-06	0	0.000547242	0.000138089	0	0.00366192	0.00124792	0.000296636	0	0	0	0	0	0	0	0.00164173	0	0	0	0	0	0	0	0	0	0	0	0	0
167	I	ATA	0	0	0	0	0	0	0	0	0	0	0	0	0	0	0	0	0	0	0	0	0	0	0.000303053	0.000669906	0.00156843	0	0.000329636	0	0	0	0.001494	5.31672e-06	0.0030518	0	0	0	0	0	0	0	0	0.00038812	0	0	0	0	0
168	N	AAT	0	0	0	0	0	0	0	0	1.68609e-05	0	0.00272585	0	0	0	0	0	0	0	1.12406e-05	0	0.000871149	0	0	0.00120275	0.00381057	0.00162427	0	0	0	0	0	0	0	0.00301249	0	0	0	0	0	0	0	0	5.62031e-06	0	0	0	0
169	Y	TAT	0.000141677	0.000265643	0	0	0	0	0	0	0.000737898	0	0.000230224	0	5.90319e-06	5.90319e-06	0.000991736	0	0	0	0	0	0.000979929	0	0	0	0	0	0	0	0	0	0	0	0	0	6.49351e-05	0	0	0	0	0	0	0	0	0	0	0	0
170	L	CTT	0	0	0	0	0	0	0	0	6.17879e-06	0	0	0	0	0	0.00210697	0	0	0	6.17879e-06	1.85364e-05	0.0043993	0	0	0.0015447	0	0	0.00214404	0.00362695	0.000210079	0	0	0	0	0	0	0	7.41455e-05	0	0.00544969	6.17879e-06	0	0	0	0	0	0	0.00148909
171	P	CCA	0	0	0	0.00136717	0	0	0	0	0	0	0	0	0	0	0	0	0	0	0	0	0	0	0	0	0	0	0.00164981	0	6.57294e-06	0	0	0	0	0	0	0	0.000591564	0.00477195	0.00195874	0.00144605	6.57294e-06	0	0	0.000519262	0	0	0
172	P	CCC	0	0	0	0	0.000855213	0	6.24243e-06	0	0	0	0	0	0	0	0	0	0	0	0	0.000318364	6.24243e-06	0	0	0	0	0	0	0.000686667	0	6.24243e-06	0	0	0	0	0	0.00154188	0	0.00254691	0.00466934	0	6.24243e-06	0	0	0	0.000218485	0	0
173	I	ATT	0	0	0	0	0	0	0.000163308	0	0	0	1.9597e-05	0	0	1.30646e-05	0.0023451	0	0	0	0	0	0	0.00201195	0.00464448	0	0	0	9.79848e-05	0	0	0.00111049	0	0	0.000516053	0	0.0044877	0	0	0	6.53232e-06	0	0	0	0	0	0	0	0
174	P	CCA	6.80267e-06	0	0	0.00131292	0	6.80267e-06	0	0	0	0	0	0	0	0	0	0	0	0	0	0	0	0	0	0	0	0	0.000945572	0	6.80267e-06	6.80267e-06	0	0	0	0	0	0	0.000598635	0.00538772	0.00332651	0.00176189	6.80267e-06	1.36053e-05	0	0.000619043	0	0	0
175	H	CAT	0	6.79726e-06	0	0	0	0	0	0	6.11754e-05	6.79726e-06	0.0022431	0	0	0	1.35945e-05	0	0	0	0	0.00463573	0	0	0	0	0	0	0	0	0	0.00456776	0	0	0	0	0.000890442	0	0	0	0.000156337	0.00594081	0.00167892	0	0	6.79726e-06	6.79726e-05	0	0.00523389
176	L	TTG	0	0.002932	0	0	0	6.74022e-06	0	0	0	0	0	0	0	0.000781866	0.000222427	0	0	0	0	0	0	6.74022e-06	0	0	0	0	2.69609e-05	0	0.00637625	0	0.00375431	0	0.00340381	0	0	0	0	1.34804e-05	0	0	8.08827e-05	0	0	0	0	6.74022e-06	0
177	I	ATA	0	0	0	6.62941e-06	0	0	0	0	0	0	0	1.32588e-05	0	0	0	0	0	0	0	0	0	0	0.000324841	0.000808788	0.00281087	6.62941e-06	0.000178994	0	0	0	0.00165072	0	0.00336774	5.30353e-05	0.0001127	0	0	0	0	0	0	0.000503835	0	0	0	0	0
178	K	AAG	0	0.000124846	0	0	0	6.57086e-06	0	0	0	6.57086e-06	0	0	0.00181356	0	0	0	0	1.97126e-05	0	0	0	1.31417e-05	0	0	0.00536182	0	0	0	0	0	0	0	0.00263492	0.000808216	0.00170185	0	0	0	0	6.57086e-06	0.0030226	8.54212e-05	0.00682056	0	0	0	0
179	P	CCA	0	0	0	0.000747765	0	0	0	0	0	0	0	0	0	0	0	0	0	0	0	0	0	0	0	0	0	0	0.00286213	0	6.44625e-05	0	6.44625e-05	0	0	0	0	0	0.000986276	0.00589832	0.00168247	0.000715534	1.28925e-05	0	0	0.00056727	0	6.44625e-06	0
180	T	ACA	0	0	0	0.00549489	0	6.31596e-06	0	0	0	0	0	0	0	0	0	0	0	0	0	0	0	0.00488855	0	1.26319e-05	0.0005937	0	0	0	0	0	6.31596e-06	0	6.31596e-06	0	2.52638e-05	0.00294955	6.31596e-06	0	0	0	0	0.00121898	0	0	0	0	0
181	L	TTG	6.29703e-06	0.00017002	0	0	0	0	0	0	0	0	0	0	0	0.0010705	0.000478574	0	0	0	0	0	0	0	0	0	0	0	6.29703e-06	0	0.0063537	0	0.00230471	0	0.00527691	0	0	0	0	0	0	0	0	0	0	0	0	0	0
182	K	AAG	0	0.000878558	0	0	0	0	0	0	0	0	0	6.1011e-06	0.00544218	0	0	0	0	2.44044e-05	0	0	0	0	0	0	0.00239773	0	0	0	0	0	0	0	0.0028065	0.000481987	0.0022269	0	0	0	0	0	0.00102498	1.22022e-05	0.00409383	0	0	0	0
183	D	GAC	0	0	0	0	0.000239294	0	5.83645e-06	0	0	0	0.00798426	0.000828776	0.000910486	0	0	0	0.0019377	0	1.75094e-05	0.000221785	0	0	0	0	0	0	0	0	0	0	0	0	0	0.00184432	0	0	0	0	0	0	0	0	0	0	0	0	0
184	V	GTC	0	0	0	0	0.00435862	0	2.18204e-05	0	0	0.000561874	0	0	0	0.000283665	0	0	9.81916e-05	5.45509e-06	0	0	0	7.09162e-05	0.00543873	0	0	0	0	0.000730982	0	0	0	0	0	0	0	0	0	0	0	0	0	0	0	0	0	0	0
185	I	ATT	0	0	0	0	0	0	0	0	0	0	0	0	0	0	0.000988064	0	0	0	0	0	0	0.00488251	0.00528194	0	0	0	0	5.25566e-06	0	0.000567611	0	0	0.00129815	0	4.7301e-05	0	0	0	0	0	0	1.05113e-05	0	0	0	0	0
186	W	TGG	0	0.000326145	0.000428065	0	0	0	0	0.00022932	0.000270088	0	0	0	0	0	0	0	0	0.000626809	0	0	0	0	0	0	0	0	0	0	0	0	0	0.000422969	0	0	0	0	0	0	0	0	0	0	0.000366913	0	0	0.00163582	0
187	D	GAT	0	0	0	0	0	0	0.000148479	0	0	0.00422175	0	0.00313785	0.000440487	0	0	0	0	0	0.00195992	4.94929e-06	0.000341501	0	0	0	0	0	0	0	0	0	0	0	0	0	0.00193022	0	0	0	0	4.94929e-06	0	0	0	0	0	0	0
188	L	CTT	0	0	0	0	0	0	0	0	0	0	0	0	0	0	0.000349973	0	0	0	0	0	0.000136101	0	0	0.00154085	0	0	0.00173042	0.00305741	0.000140961	0	0	0	0	0	0	0	0	0	0.00100131	0	0	0	0	4.86074e-06	0	0	0.000150683
189	K	AAG	0	0.000396457	0	0	0	0	0	0	0	0	0	4.6642e-06	0.000746272	0	0	0	0	0.000139926	0	0	0	0	0	0	0.00263994	0	0	0	0	0	0	0	0.00145989	0.000429106	0.00217818	0	0	0	0	0	0.000172575	0	0.00271923	0	0	0	0
190	D	GAT	0	0	0	0	0	0	0.000561539	0	0	0.00287161	0	0.00389425	0.000228268	0	4.56536e-06	0	6.3915e-05	0	0.00412252	4.56536e-06	0.000410882	0	0	4.56536e-06	4.56536e-06	4.56536e-06	0	0	0	0	0	0	0	4.56536e-06	0.00198136	0	0	0	0	0	0	0	0	0	0	0	0
191	N	AAT	0	0	0	0	0	0	0	0	4.4825e-06	0	0.00294052	0	0	0	0	0	0	0	8.96499e-06	4.4825e-06	0.0001793	0	4.4825e-06	0.00457215	0.00209781	0.000524452	0	0	0	0	0	0	0	0.00499798	0	0	0	0	0	0	0	4.4825e-05	4.4825e-06	0	0	0	4.4825e-06
192	P	CCA	0	0	0	0.00278893	0	8.93887e-06	0	0	0	0	0	0	0	0	0	0	0	0	0	0	0	0	0	0	0	0	0.000469291	0	4.46943e-06	0	0	0	0	0	0	0	0.000567618	0.00490297	0.00291854	0.00071064	0	4.46943e-06	0	0.000116205	0	4.46943e-06	0
193	I	ATT	0	0	0	0	0	0	0	0	0	0	0	0	0	6.30997e-05	0.00235272	0	0	0	0	0	0	0.00192454	0.00406543	0	0	4.50712e-06	0	0	0	0.000851846	5.85926e-05	0	0.00036057	0	0.000608462	0	0	0	4.50712e-06	0	0	4.50712e-06	0	0	0	0	0
194	P	CCA	0	0	4.55195e-06	0.000701001	0	4.55195e-06	0	0	0	0	0	0	0	0	0	0	0	0	0	0	0	0	0	0	4.55195e-06	0	0.000482507	0	0	0	0	0	0	0	0	0	0.00149759	0.00469761	0.00300429	0.000737416	3.18637e-05	0	0	0.000405124	0	0	0
195	A	GCT	0	0	0	0.00388802	0.0043143	0.00123199	0	0	0	0	0.000252956	0	0	0	0	0	0	0	0.00185033	0	0	0	0	0	0	0	0	0	0	0	0	0	0	0	0	0	0	0	0.000594915	0	0	0	0	0	0	0	0
196	L	TTA	0.000139838	0	0.000106084	0	0	0	0	0	2.411e-05	0	0	0	0	0.00060275	0.00148035	0	0	0	0	0	0	0.00202524	0	0	0	0	0.00332236	0	9.64399e-06	0	0	0.00349595	4.822e-06	0	0	9.64399e-06	0	0	0	0	0	0	0	4.822e-06	0	0	0
197	D	GAT	0	0	0	0	0	0	0.000302611	0	0	0.00146176	0	0.00256963	0.000533415	0	0	0	1.0258e-05	0	0.00435452	0	0.000728317	0	0	0	5.12899e-06	0	0	0	0	0	0	0	5.12899e-06	5.12899e-06	0.00262605	0	0	0	0	1.0258e-05	0	0	0	0	0	0	0
198	K	AAA	4.3332e-05	0	0	0	0	0	0	0	0	0	1.0833e-05	0.00186328	0	0	0	5.4165e-06	0	0	0	0	0	0.00174411	2.1666e-05	0	0	0.00494527	0	0	0	0	0	0	0	0.0021341	0.0028545	0	0	0	0	0.000249159	0	0.00341781	0	0	0	0	0
199	N	AAT	0	0	0	0	0	0	0	0	0	1.12589e-05	0.00189713	0	0	0	0	0	0	0	0	0	0.000422209	0	0	0.000146366	0.000230808	7.3183e-05	0	0	0	0	0	0	0	0.00314124	0	0	0	0	0	0	0	0	0	0	0	0	0
200	K	AAA	7.02984e-05	0	0	0	0	0	0	0	0	0	0	0.00133567	5.8582e-06	0	0	0	0	0	0	0	0	0.00343876	0	0	0	0.0027182	0	0	0	0	0	0	5.8582e-06	0.000972461	0.000615111	0	0	0	0	0.000345634	0	0.00283537	5.8582e-06	0	0	0	0
201	T	ACA	0	0	0	0.00409716	0	6.08791e-06	0	0	0	0	0	0	0	0	0	0	0	0	0	0	0	0.000140022	0	0	6.6967e-05	0	0	0	0	0	0	0	0	0	6.08791e-06	0.000371362	0	6.08791e-06	0	0	0	9.13186e-05	0	0	0	0	0
202	N	AAT	0	0	0	0	0	0	0	0	0	0	0.000751675	0	0	0	0	0	0	0	0	0	0.00105101	0	0	0.000186256	0.000758327	0.00013304	0	0	0	0	0	0	0	0.00341912	0	0	0	0	0	0	0	0	0	0	0	0	0
203	G	GGT	0	0	0	0	0.000112799	0	0.000782544	0	0.000817794	7.04995e-06	0.00223483	0	0	0	0	0.00107864	0.00466707	0.000140999	0	0	0	0	0	0	0	0	0	0	0	0	0	0	0	0	0	0	0	0	0	0	0	0	0	0	0	0	0.000303148
204	N	AAT	0	0	0	0	0	0	0	0	0	2.86434e-05	0.00258507	7.16086e-06	7.16086e-06	0	0	0	0	0	0	0	0.000200504	7.16086e-06	7.16086e-06	0.00372365	0.000952395	7.16086e-05	0	0	0	0	0	0	0	0.00169712	0	0	0	0	0	0	0	0	0	0	0	0	0
205	K	AAA	5.16586e-05	0	0	0	0	0	0	0	0	0	0	0.00289288	7.3798e-06	0	0	7.3798e-06	0	0	0	0	0	0.00208848	0	0	0	0.00271577	0	0	0	0	0	0	0	0.00129885	0.00285598	0	0	0	0	0.000295192	0	0.00295192	0	0	0	0	0
206	C	TGT	0	0	0.000222912	0	0	0	0	0.00325913	0	0	0	0	0	0	0.000338212	0	0	0	0.000199852	0	0	0	0	0	0	0	0	0	0	0	0	0	0	0	0	0	0	0	0	0	0	0	0	0	1.53733e-05	0	0.00150658
207	I	ATT	0	0	0	0	0	0	0	0	0	0	0	0	0	0	0.00245602	0	0	0	0	0	0	0.00142756	0.00375311	0	0	0	0	7.67507e-06	0	0.000583305	0	0	0.000583305	1.53501e-05	0.00160409	0	0	0	0	0	0	0	0	0	0	0	0
208	Y	TAT	0.000184143	0.000112087	0	0	0	0	0	0	0.00190548	0	0.000600466	0	0	0	0.00105682	0	0	0	0	0	0.00344267	0	0	0	0	0	0	0	0	0	0	0	0	0	0.000816634	0	0	0	0	0	0	0	0	0	0	0	8.00621e-06
209	P	CCT	0	0	0	0	0	0	0.000496722	0	0	0	0	0	0	0	8.27869e-06	0	0	0	0	0	0.00239254	0	0	0	0	0	0	0	0	0.00175508	0	0	0	0	0	0.00293066	0.00455328	0.000678853	0	0	0	0	0	0	0	0	0.000786476
210	N	AAT	0	0	0	0	0	0	0	0	0	0	0.00086696	0	0	0	0	0	0	0	0	0	0.000248929	0	0	0.000120173	0.000103005	8.58376e-05	0	0	0	0	0	0	0	0.00493566	0	0	0	0	0	0	0	0	0	0	0	0	0
211	H	CAC	0	0	0	0	0	0	0	0	0	0.000119992	0	0	0	0	0	0	0	0	0	0	0.00580249	0	0	0	0	0	0	0.000128563	0	0	0	0	0	8.57089e-05	0	0	0.000308552	0	0	0.000179989	9.42798e-05	0	0	0	0.000934227	0	0
212	E	GAA	0.000258166	0	0	0.000283149	0	0	0	0	0	0.000224854	0.000133247	0	0.00240677	0	0	0.00100768	0	8.32792e-06	0	0	0	0	0	0	0.000458036	0	0	0	0	0	0	0	0	0	0	0	0	0	0	0.00024151	0	0	0	0	0	0	0
213	Y	TAT	7.30217e-05	0.000121703	0	0	0	0	0	0	0.000600401	8.11352e-06	5.67947e-05	0	0	8.11352e-06	0.000860034	0	0	0	0	0	0.00105476	0	0	8.11352e-06	0	0	0	0	0	0	0	0	0	0	0.00013793	0	0	0	0	8.11352e-06	0	0	0	0	0	0	0
214	F	TTT	0	7.54808e-06	0	0	0	0	0	0	0.00100389	0	0	0	0	0.00288337	0	0	0	0	0	0	0	0	0	0.000135865	0	0	0	0	0	0.00160774	0.000203798	4.52885e-05	0	0	0	0	0	0	1.50962e-05	0	0	0	0	0	0	0	7.54808e-06
215	I	ATA	0	0	0	7.3346e-06	0	0	0	0	0	0	0	0	0	0	0	0	0	0	0	0	0	0	0.000674784	0.00159894	0.00182632	0	0.000425407	0	0	0	0.00276515	0	0.00245709	0	0	7.3346e-06	0	0	0	0	0	0.000168696	0	0	0	0	0
216	G	GGA	0	0	0.000759206	0.000828858	0	6.96519e-06	6.96519e-06	0	0	0	0	0.00186667	0	0	0	0	0.00100299	0.00609455	0.0102388	0	0	0	0	0	0	0	0	0	0	0	0	0	0	0	0	0	0	0	0	0	0	0.000215921	0	0.000243782	0	0	0
217	S	TCA	7.03712e-05	0	7.03712e-05	0.000607751	0	0	0	0	0	0	0	0	0	0	0	0	0	0	0	0	0	0	0	0	0	0	0	0	0	0	0.00132426	0	0	0	0	0.00604552	0	0	6.39738e-06	0	0	0	0	0	0	0	0
218	Y	TAT	7.2144e-05	7.2144e-05	0	0	0	0	0	0	0.00158717	0	4.2084e-05	0	0	0	0.0026032	0	0	0	0	0	0.00173146	0	0	0	0	0	0	0	0	6.012e-06	0	0	0	0	9.018e-05	0	0	0	0	0	0	0	0	0	0	0	0
219	S	TCA	0.000101882	5.66011e-06	0.000124522	4.52809e-05	0	0	0	0	0	0	0	0	0	0	0	0	0	0	0	0	0	5.66011e-06	0	0	0	0	0	0	0	0	0.000294326	5.66011e-06	0	0	0	0.00130749	0	0	0	0	0	0	0	0	0	0	0
220	T	ACA	0	0	0	0.00487649	5.43039e-06	5.43039e-06	0	0	0	0	0	5.43039e-06	0	0	0	0	0	0	0	0	0	0.0016617	0	0	0.000260658	0	0	0	0	0	5.43039e-06	0	0	0	0	0.00177574	5.43039e-06	0	0	5.43039e-06	0	0.000738532	0	0	0	0	0
221	I	ATT	0	0	0	0	0	0	1.06313e-05	0	0	0	0	0	0	0	0.00265782	0	0	0	0	0	0	0.0024133	0.00297144	0	0	0	0	0	0	0.000398673	0	0	0.000893028	0	0.000584721	0	0	0	0	0	0	5.31564e-06	0	0	0	0	0
222	F	TTT	0	0	0	0	0	0	0	0	7.59103e-05	0	0	0	0	0.00391413	0	0	0	0	0	0	0	0	0	0.000109121	0	0	0	9.48879e-06	0	0.000934646	7.11659e-05	7.11659e-05	0	0	0	0	0	0	0	0	0	0	0	0	0	0	0
223	M	ATG	0	0	0	0	0	0	0	0	0	0	0	0	0	0	0	0	0	0	0	0	0	0.0016567	0.000470144	0.000555217	0	0.000765662	0	0	0.000282086	0	0	0.0012179	0	0	8.05961e-05	0	0	0	0	0	0	0	5.37307e-05	0	0	0	0
224	S	AGT	0	0	0	0	0	0	0	0	0.000338308	0	0	0	0	0	0	0	8.4577e-06	0	0.00307437	0	0	0	0	0.000279104	0	0	0	0	0	0	0	0	0	0	0.000308706	0	0	0	0	0	0	9.72635e-05	5.07462e-05	0	0	0	0.000262189
225	R	AGA	0	0	5.90633e-05	0	0	0	0	0	0	0	0	0	0	0	0	0.000870199	0	3.93755e-06	0	0	0	0.000232315	0	0	0.000374067	0	7.8751e-06	0	0	0	0	0	3.93755e-06	0	0	0	0	0	0	0	0	0	0.00441399	0.000511882	0	0	0
226	N	AAT	0	0	0	0	0	0	0	0	0	0	0.00137975	0	0	0	0	0	0	0	3.75954e-06	0	0.00024437	0	3.75954e-06	0.000109027	6.76717e-05	5.26336e-05	0	0	0	0	0	0	0	0.00259032	0	0	0	0	0	0	0	0	0	0	0	0	0
227	R	CGT	0	0	0	0	0	0	0	7.13318e-06	0.000442257	0	0	0	0	0	0	0	0	0	4.27991e-05	7.13318e-06	0.000510022	0	0	0	0	0	0	3.56659e-06	0	0.000192596	0	0	0	0	0	0	0	0	0.000203296	3.56659e-06	0	0	0	0.00241101	0.00486483	0.000731151	0
228	V	GTT	0	0	0	0	3.22379e-06	0	0.00303036	0	0	0	0.000125728	0	0	0	0.000264351	3.22379e-06	0	0	4.19093e-05	0	0	0	6.44758e-06	0.00262739	0	0	0	0	0	0.00145393	0	0	0	0	0	0	0	0	3.22379e-06	0	0	0	0	0	0	0	0
229	R	AGA	0	0	0.000209662	3.22557e-06	0	0	0	0	0	0	0	6.45113e-06	0	0	0	0.00119669	3.22557e-06	0	0	0	0	0.00037094	0	0	0.00126765	0	0	0	0	0	0	0	0	0	0	0	0	0	0	0	0	0	0.00564152	0.000548346	0	6.45113e-06	0
230	Q	CAA	0.000316029	0	9.387e-06	0	0	0	0	0	0	3.129e-06	0.000128289	0.00212459	9.387e-06	0	0	0	0	0	0	0.00115773	0.00292249	0	0	0	0.000791637	3.129e-06	0.00182734	0	9.387e-06	0	0	0	0	0	0	0.000747831	0	3.129e-06	0	0	0.00759408	3.129e-06	0	0.00542256	0	4.6935e-05	3.129e-06
231	W	TGG	0	0.000377221	0.000371087	0	0	0	0	0.00030055	0.000128807	0	0	0	0	3.06684e-06	0	0	0	8.28046e-05	0	0	0	0	0	0	0	0	0	0	0	0	0	0.00017481	6.13367e-06	0	0	0	0	0	0	0	0	0	0.000168676	0	0	0.000932318	0
232	N	AAT	0	0	0	0	0	0	0	0	0	9.23105e-06	0.00538786	3.07702e-06	0	0	3.07702e-06	0	0	0	6.15404e-06	0	0.000516939	0	0.000172313	0.00243392	0.00216314	0.000446168	0	0	0	3.07702e-06	0	0	0	0.00456014	0	0	0	0	0	0	0	3.07702e-06	3.07702e-06	0	0	0	0
233	E	GAA	0.000195662	0	0	0.000278207	0	0	0	0	0	0.000336295	0.00185879	0	0.00683901	0	0	0.00174568	0	9.17168e-06	0	0	0	0	0	0	0.00131461	3.05723e-06	0	0	0	0	0	0	0	0	0	0	0	0	0	0.000305723	0	6.11445e-06	0	0	0	0	0
234	P	CCA	0	0	0	0.00344455	3.03752e-05	6.07504e-06	0	0	0	0	0	0	0	0	0	0	0	0	0	0	0	0	0	0	6.07504e-06	0	0.000704705	0	0	3.03752e-06	0	0	0	0	0	0	0.000938594	0.00526706	0.00267302	0.000798868	0	0	0	0.000300714	0	0	0
235	A	GCA	0	0	3.09406e-06	0	0.00052599	0.00530631	0.00528465	0	0	3.09406e-06	3.09406e-06	6.80693e-05	0	0	0	0.000519802	0	0	0	0	0	0	0	0	3.09406e-06	0	0	0	0	0	0	0	0	0	0	0.000225866	0	0	0	3.09406e-06	0	0	0	0	0	0	0
236	F	TTC	0	3.18067e-06	0	0	0	0	0	6.36134e-05	0	0	0	0	0	0	0.00398538	0	0	0	0	3.18067e-05	0	0	1.9084e-05	0	0	0	0	0.00125955	0	3.18067e-06	6.36134e-05	9.22395e-05	0	0	0	0	6.36134e-06	0	0	0	0	0	0	0	0	0	0
237	T	ACA	0	0	0	0.00298861	0	1.70389e-05	0	0	0	0	0	0	0	0	0	0	0	0	0	0	0	0.000245359	0	0	7.15632e-05	6.81554e-06	0	0	0	0	0	0	3.40777e-06	0	0	0.000207874	0	0	0	0	0	9.88253e-05	0	0	0	0	0
238	V	GTT	0	0	0	0	1.04152e-05	0	0.00151715	0	0	3.47173e-06	6.59628e-05	0	0	0	0.000156228	0	0	0	0.000114567	0	0	0	3.47173e-06	0.00477363	0	0	0	2.43021e-05	3.47173e-06	0.000954725	0	0	0	0	0	0	0	0	3.47173e-06	0	0	0	0	0	0	0	0
239	Q	CAA	0.00030199	3.43171e-06	0	0	0	0	0	0	0	0	0	0.000106383	0	0	0	0	0	0	0	0.000216198	9.26561e-05	0	0	0	8.2361e-05	0	0.00270762	3.43171e-06	0	0	3.43171e-06	0	0	0	0	0.000291695	0	0	0	0	0.00444063	0	0	0.00126973	0	6.86342e-06	0
240	A	GCA	3.49734e-06	0	0	0	0.000821874	0.00411287	0.00479834	0	0	0	0	5.94547e-05	3.49734e-06	0	0	0.000409188	0	0	3.49734e-06	0	0	0	0	0	0	0	0	0	0	0	0	0	0	0	0	0.000118909	0	0	0	0	0	6.99467e-06	0	0	0	0	0
241	S	TCT	0	0	0	7.16322e-06	7.16322e-06	0	0.000383232	0	0.000379651	0	0	0	0	7.16322e-06	0.000272202	0	0	0	0	0	0	0	0	0	0	0	0	0	0	0	0	0	0	0	0	1.07448e-05	0	0	0.00117835	0	0	0	0	0	0	0	0
242	G	GGA	0	0	0.000126682	0.000301298	0	0	0	0	0	0	3.42384e-06	0.000280755	0	0	0	0	0.000650529	0.00502277	0.00282124	0	0	0	0	0	0	0	0	0	0	0	0	0	0	0	0	0	0	0	0	0	0	0.000287602	0	9.58674e-05	0	0	0
243	R	CGA	0	0	0.000432011	0	0	0	0	0	6.80332e-06	0	0	0	0	0	0	0.000176886	0	0	0	0	0	0	0	0	0	0	9.18449e-05	0	0	0	0	0	0	0	0	0.000132665	0	0	0	0.000415003	0	0.00212944	6.80332e-06	0	0.000394593	0.00612299	0.00310912
244	Q	CAA	0.00031503	0	0	0	0	0	0	0	0	0	6.56312e-06	0.000170641	0	0	0	0	0	0	0	0.00164078	0.0111672	0	0	0	9.84468e-05	0	0.000259243	0	3.28156e-06	0	0	0	0	0	3.28156e-06	0.00010501	0	0	0	0	0.00639576	0	0	0.0018147	0	1.31262e-05	3.28156e-06
245	C	TGT	0	0	9.37613e-05	0	0	0	0	0.00562245	0	0	0	0	0	0	0.000151958	0	0	0	0.000420309	0	0	0	0	0	0	0	0	0	0	0	0	0	0	0	0	0	0	0	0	0	0	0	0	0	0	3.23315e-06	0.000966711
246	Q	CAA	0.000302354	0	0	0	0	0	0	0	0	0	0	0.000286441	0	0	0	0	0	0	0	0.000133672	9.22976e-05	0	0	0	0.000105028	3.18268e-06	0.000101846	0	0	0	0	0	0	0	0	0.000235518	0	0	0	0	0.00568108	0	0	0.00120942	0	6.36535e-06	0
247	L	TTA	5.12193e-05	0	0.00018567	0	0	0	0	0	0	0	0	0	0	0.000236889	0.000198475	0	0	0	0	0	0	0.00414557	0	0	0	0	0.00591583	0	0	0	0	0.00491386	9.60363e-06	0	0	6.40242e-06	0	0	0	0	0	0	0	3.20121e-06	0	0	0
248	H	CAC	0	0	0	0	0	0	0	0	0	0.00020817	0	0	0	0	0	0	0	0	0	0	0.0121387	0	0	0	0	0	0	0.000150155	0	0	0	0	0	6.48398e-05	0	0	0.000119442	0	3.41262e-06	0.000112616	0.000174044	0	0	0	0.0014333	0	2.04757e-05
249	P	CCC	0	0	0	0	0.000224734	0	0	0	0	0	0	0	0	0	0	0	0	0	0	0.000125987	0	0	0	0	0	0	0	0.000292835	0	0	0	0	0	0	0	0.00240737	0	0.000704846	0.00463428	0	0	0	0	0	0.000204303	0	0
250	Q	CAA	0.000331853	0	0	0	0	0	0	0	0	0	6.9136e-06	0.000255803	0	0	0	0	0	0	0	0.000535804	0.00108543	0	0	0	0.000774323	0	0.000273087	0	1.03704e-05	0	0	0	0	0	0.000124445	0.000155556	0	3.4568e-06	0	0	0.00487754	0	0	0.00202223	0	6.9136e-06	3.4568e-06
251	A	GCT	0	0	0	0.00146454	0.00471574	0.000490677	0	0	0	3.74563e-06	7.49125e-05	0	0	0	0	0	1.49825e-05	0	0.00202638	0	0	0	0	0	0	0	0	0	0	0	0	0	0	0	0	0	0	0	6.36757e-05	0	0	0	0	0	0	0	0
252	P	CCT	0	0	0	0	3.81499e-06	0	0.000247974	0	0	0	0	0	0	0	3.81499e-06	0	0	0	0	0	0.00111016	0	0	0	0	0	3.81499e-06	3.81499e-06	0	0.000370054	0	0	0	0	0	0.00265142	0.00495948	0.00125132	0	0	3.81499e-06	0	0	0	0	0	0.000206009
253	V	GTA	0	0	0	0.00380647	0	4.09298e-06	8.18595e-06	0	0	0	0	0.00182137	0	0	0	0.000794037	4.09298e-06	0	0	0	0	0.00351177	0	4.09298e-06	0	0	0.00105599	0	0	0	0.000319252	0	4.09298e-06	0	0	4.09298e-06	0	0	0	0	0	0	0	0	0	0	0
254	M	ATG	0	0	0	0	0	0	0	0	0	0	0	0	0	0	0	0	0	0	0	0	0	0.000204325	0.000102162	8.43949e-05	0	8.43949e-05	0	0	0.000195441	0	0	0.00122151	0	0	0	0	0	0	0	0	0	0	0.000253185	0	0	0	0
255	L	TTA	0.000138259	4.93783e-06	0.000167886	0	0	0	0	0	0	0	0	0	0	0.000493783	0.00396508	0	0	0	0	0	0	0.00248867	4.93783e-06	0	0	0	0.00437492	0	0	0	0	0.00213314	0	0	0	9.87567e-06	0	0	0	0	0	0	0	0	0	0	0
256	K	AAA	0.000122494	0	0	0	0	0	0	0	0	0	0	0.00374163	5.5679e-06	0	0	5.5679e-06	0	0	0	0	0	0.000322938	5.5679e-06	0	0	0.00702112	0	0	0	0	0	0	0	0.00144765	0.00234408	5.5679e-06	0	0	0	0.00100222	0	0.00291201	5.5679e-06	0	0	0	0
257	V	GTT	0	0	0	0	0	6.15108e-06	0.00176536	0	0	0	0.00102108	0	6.15108e-06	0	0.000731979	0	0	0	0.00068277	0	0	0	0	0.00123022	0	0	0	0	0	0.000307554	0	0	6.15108e-06	0	0	0	0	0	0	0	0	0	0	0	0	0	0
258	S	AGT	0	0	6.62862e-06	0	0	0	0	0	0.00142515	0	0	0	0	0	0	0	0	0	0.00360597	0	0	0	0	0.00019223	6.62862e-06	1.32572e-05	0	0	0	0	0	0	0	1.98859e-05	0.0027111	0	0	0	0	0	0	0.000410974	0.000205487	0	0	0	0.000258516
259	K	AAA	7.18794e-05	0	0	7.18794e-06	0	0	0	0	0	0	8.62552e-05	0.0030405	0	0	0	4.31276e-05	0	0	0	0	0	0.0018473	0	0	0	0.00319144	0	0	0	0	0	0	0	0.000797861	0.000999123	0	0	0	0	0.000265954	0	0.00279611	0	0	0	0	0
260	N	AAT	0	0	0	0	0	0	7.75518e-06	0	0	0	0.00177594	0	0	0	0	0	0	0	1.55104e-05	0	0.00019388	0	0	0.000860825	0.000480821	0.000426535	0	0	0	0	0	0	0	0.00214819	0	0	0	0	0	0	0	0	0	0	0	0	7.75518e-06
261	L	TTA	0.000121755	0	0.000213072	0	0	0	0	0	0	0	0	0	0	0.000136975	0.00112624	7.60971e-06	0	0	0	0	0	0.00141541	0	0	0	0	0.00222965	0	3.04389e-05	0	0	0.00130887	0	0	0	0	0	0	0	0	0	0	0	0	0	0	0
262	N	AAT	0	0	0	0	0	0	0	0	0	7.49603e-06	0.000637162	0	0	0	0	0	0	0	0	0	0.000772091	0	0	0.000329825	0.00278103	0.000442266	0	0	0	0	0	0	0	0.0022563	0	0	0	0	0	0	0	0	0	0	0	0	0
263	K	AAA	6.77471e-05	0	0	0	0	0	0	0	0	0	0	0.00148291	7.52746e-06	0	0	0	0	0	0	0	7.52746e-06	0.00188939	0	0	0	0.00308626	7.52746e-06	0	0	0	0	0	0	0.000421538	0.000669944	0	0	0	0	0.000270988	0	0.00287549	1.50549e-05	0	0	0	0
264	F	TTT	0	0	0	0	0	0	0	0	0.000239496	0	0	0	0	0.00365583	0	0	0	0	0	0	0	0	0	0.00028176	0	0	0	0	0	0.00164125	0.000345155	0.00031698	0	0	0	0	0	0	0	0	0	0	0	0	0	0	0
265	V	GTT	0	0	0	0.000118754	3.12512e-05	0	0.0053627	0	0	0	0.00143755	0	0	0	0.000668775	0	0	0	0.000312512	0	0	0	0	0.00163756	0	0	0	0	0	0.000356263	0	0	0	0	0	0	0	0	0	0	0	0	0	0	0	0	0
266	E	GAG	0	0.000332133	0	0	0	0.000897342	0	0	0	0.000792458	0.00172476	0.00355441	0	0	0	0	1.16538e-05	0.00279108	0	0	0	0	0	0	0	0.00155578	0	0	0	0	0	0	0.000116538	0	5.82689e-06	0	0	0	0	0	0.000646785	0	0	0	0	0	0
267	G	GGA	0	0	0.000174739	0.000405846	0	0	0	0	0	5.63676e-06	5.63676e-06	0.00145428	0	0	0	0	0.000676411	0.00531546	0.00248581	0	0	5.63676e-06	0	0	0	0	0	0	0	0	0	0	0	0	0	0	0	0	0	0	0	0.00139792	5.63676e-06	0.000287475	0	0	5.63676e-06
268	K	AAA	0.00010935	5.4675e-06	0	0	0	0	0	0	0	0	2.187e-05	0.00470752	1.64025e-05	0	0	5.4675e-06	0	0	0	0	0	0.0012958	0	0	0	0.0110662	0	0	0	0	0	0	2.73375e-05	0.00136141	0.00239476	0	0	0	0	0.00166212	0	0.00422638	1.0935e-05	0	0	0	0
269	E	GAA	0.000259813	0	0	0.000397361	0	0	0	0	0	0.000224152	0.00184416	0	0.00546117	0	0	0.00336738	0	1.52831e-05	1.01887e-05	0	0	5.09437e-06	0	0	0.00163529	0	0	0	0	0	0	0	0	0	0	0	0	0	0	0.000748873	0	5.09437e-06	0	0	0	0	0
270	H	CAT	0	0	0	0	0	0	0	0	0	4.94773e-06	0.00156348	0	0	0	0	0	0	0	0	0.00339909	0	0	0	0	2.96864e-05	0	4.94773e-06	0	0	0.00361679	0	0	0	0	0.000267177	0	0	0	0.000311707	0.00211763	0.000603623	0	0	0	0	0	0.0034931
271	L	TTA	8.32809e-05	4.62672e-06	0.000152682	0	0	0	0	4.62672e-06	0	0	0	0	0	0.000175815	0.000897583	9.25343e-06	0	0	0	0	0	0.00123996	0	0	0	0	0.00440926	0	4.62672e-06	0	0	0.003706	0	0	0	4.62672e-06	0	0	0	0	0	0	0	0	0	0	0
272	Y	TAT	0.000126715	0.000139387	0	0	0	0	0	0	0.000620906	0	0.000126715	0	0	0	5.491e-05	0	0	0	0	4.22385e-06	0.000756069	0	0	4.22385e-06	4.22385e-06	0	0	0	0	0	0	0	0	0	8.02531e-05	0	0	0	0	0	0	0	0	0	0	0	0
273	R	CGC	0	0	0	0	0	0	0	0.000432159	3.96476e-06	0	0	0	0	0	0	0	0.000134802	3.96476e-06	0	0.000555067	3.96476e-06	0	0	0	0	0	0	0.000150661	0	0	0	0	0	0	0	0	0.000154626	0	0	0	3.96476e-06	3.96476e-06	0	0.00169692	0	0.0015185	0.00490441
274	R	AGA	0	0	0.000241227	0	0	0	0	0	0	0	0	0	0	0	0	0.00106668	0	1.50767e-05	0	0	0	0.00018469	0	0	0.000327918	3.76918e-06	3.76918e-06	0	0	0	0	0	0	0	0	0	0	0	0	3.76918e-06	0	0	0.00561984	0.000467378	0	0	0
275	L	CTA	0	0	3.51016e-06	0	0	0	0	0	0	0	0	0	0	3.51016e-06	0	0	0	0	0	0	0	0.000133386	0	0	0	0	0	0.000315915	0.0048019	0.000617789	0.00552149	0.000112325	0	0	0	0.000821378	0	3.51016e-06	3.51016e-06	0.000101795	7.02033e-06	0	0	0.000193059	0	0	0
276	T	ACG	0	0	0	1.66747e-05	0	0.00119057	1.33397e-05	0	0	0	0	0	0	0	0	0	0	0	0	0	0	3.33493e-06	0	0	3.33493e-06	0.000103383	0	0	0	0	0	0	0.000413532	0	0	0	0	0.000130062	0	0	0	0	0.000166747	0	0	0	0
277	V	GTT	0	0	0	0	3.39604e-06	0	0.00212592	0	0	0	9.5089e-05	0	0	0	7.81088e-05	0	0	0	0.000176594	0	0	5.43366e-05	1.69802e-05	0.00507368	0	0	0	0	0	0.00199687	0	0	0	0	6.79207e-06	0	0	0	3.39604e-06	0	0	0	0	0	0	0	0
278	R	CGG	0	0	0	0	0	0	0	3.39537e-06	0	0	0	0	0	0	0	0	0	0.000166373	0	3.39537e-06	6.79073e-06	0	0	0	0	0	0	0	9.16749e-05	0	0	0	3.39537e-06	0	0	0	3.39537e-06	0.000101861	0	3.39537e-06	0.000594189	0	0.00237676	0.00354137	0.00114424	0	0.0022749
279	E	GAA	7.62718e-05	0	0	0.000173345	0	0	0	0	0	0.000104007	8.32056e-05	0	0.00496114	0	0	0.00126542	0	1.73345e-05	0	0	0	0	0	0	0.000322422	0	0	0	0	0	0	0	0	0	0	0	0	0	0	0.000131742	0	0	0	0	0	0	0
280	C	TGT	0	0	0.000177072	0	0	0	0	0.00464901	0	0	0	0	0	0	9.02721e-05	0	0	3.47201e-06	0.000284704	0	0	0	0	0	0	0	0	0	0	0	0	0	0	0	0	0	0	0	0	0	0	0	0	0	0	0	0.000725649
281	A	GCA	0	0	0	0	0.000741039	0.0056517	0.00189528	0	0	0	0	0.000102448	0	0	0	0.000389302	0	0	0	0	0	0	0	0	0	0	0	0	0	0	0	0	0	0	0	0.000119522	3.41493e-06	0	0	0	0	6.82985e-06	0	0	0	0	0
282	R	CGA	0	0	0.000562309	0	0	0	0	0	0	0	0	3.40793e-06	0	0	0	0.000269227	0	6.81587e-06	0	0	3.40793e-06	0	0	0	0	0	0.000119278	0	0	0	0	0	0	0	0	7.49745e-05	0	0	0	0.000507782	0	0.00204817	0	0	0.000664547	0.00401795	0.00324094
283	V	GTG	0	0	0	7.01956e-06	0	0.00226732	0	0	0	3.50978e-06	0	3.50978e-06	0.000136881	0	0	0	0	0.000193038	0	0	0	3.50978e-06	0	0	0	0	0	0	0.00270253	3.50978e-06	3.50978e-06	0.00326761	0.00156887	0	0	0	0	3.50978e-06	0	0	0	0	0	0	0	0	0
284	Q	CAA	0.00042992	8.24012e-05	0	3.58266e-06	0	0	0	0	0	0	0	0.000265117	0	0	0	0	0	0	0	0.000146889	0.000182716	0	0	0	0.000154054	0	0.000193464	0	3.58266e-06	0	0	0	0	0	0	0.000168385	0	3.58266e-06	0	0	0.00396243	0	0	0.000967319	0	3.58266e-06	0
285	G	GGA	0	0	0.000133811	0.000451134	0	0	0	0	0	0	3.82317e-06	0.000344085	0	0	0	0	0.000435841	0.00279856	0.00243918	0	0	0	0	0	0	0	0	0	0	0	0	0	0	0	0	0	0	0	0	0	0	0.000217921	0	7.26402e-05	0	0	0
286	F	TTT	0	0	0	0	0	0	0	0	0.000162655	0	0	0	0	0.00378578	0	0	0	0	0	0	0	0	0	7.31945e-05	0	0	0	0	0	0.00114265	0.000260247	0.00022365	0	0	0	0	0	0	0	0	0	0	0	0	0	0	0
287	P	CCA	0	0	4.26352e-06	0.0010403	0	0	0	0	0	0	0	0	0	0	0	0	0	0	0	0	0	0	0	0	0	0	0.00037519	0	4.26352e-06	0	0	0	0	0	0	0	0.00109146	0.00564916	0.00311663	0.000878285	4.26352e-06	8.52704e-06	0	0.000439143	0	4.26352e-06	0
288	D	GAT	0	0	0	4.56819e-06	0	0	0.000127909	0	0	0.00277746	0	0.000945616	0.000237546	0	0	4.56819e-06	4.56819e-06	0	0.00126539	0	9.5932e-05	0	0	0	0	0	0	0	0	0	0	0	0	0	0.00286426	0	0	0	0	0	0	0	0	0	0	0	0
289	D	GAT	0	0	0	0	0	0	0.000616609	0	0	0.00397315	0	0.00336648	0.00148682	0	0	4.97265e-06	9.9453e-06	0	0.00309796	4.97265e-06	9.44804e-05	0	0	0	0	0	0	0	0	0	0	0	0	0	0.00183988	0	0	0	0	0	0	0	0	0	0	0	0
290	F	TTT	0	1.04046e-05	0	0	0	0	0	0	0.000202889	0	0	0	0	0.00242947	0	0	0	0	0	0	0	0	5.20229e-06	0.000374565	0	0	0	0	0	0.00100404	0.000119653	0.000161271	0	0	0	0	0	0	0	0	0	0	0	0	0	0	0
291	I	ATT	0	0	0	0	0	0	5.50749e-06	0	0	0	5.50749e-06	0	0	0	0.000396539	0	0	0	5.50749e-06	0	0	0.00163022	0.00320536	0	5.50749e-06	0	0	5.50749e-06	0	9.91348e-05	5.50749e-06	0	0.000958303	1.1015e-05	0.00362943	0	0	0	0	0	0	5.50749e-06	0	0	0	0	0
292	F	TTT	0	0	0	0	0	0	0	0	0.000339004	0	0	0	0	0.00449899	0	0	0	0	0	0	0	0	0	0.00195933	0	0	0	1.14917e-05	0	0.00359689	0.00214894	0.00048265	0	0	5.74584e-06	0	0	0	2.29834e-05	0	0	0	0	0	0	0	0
293	H	CAT	6.08458e-06	6.08458e-06	0	0	0	0	0	0	0	0	0.00101004	0	0	0	0	0	0	0	0	0.00617584	0	0	0	0	6.08458e-06	0	0	6.08458e-06	0	0.00139945	0	0	0	0	0.00109522	0	0	0	0.000103438	0.00459385	0.00108914	0	0	2.43383e-05	0	0	0.00437481
294	Y	TAC	0.000352858	0.000226837	0	0	0	0	0	0.00117829	0	0.000195332	0	0	0	0.000466277	0	0	0	0	0	0.000611201	0	0	0	0	0	0	0	0	0	0	0	0	0	8.19135e-05	0	0	0	0	0	0	0	0	0	0	0	0	0
295	E	GAA	0.000145767	0	0	0.0004373	0	6.62576e-06	0	0	0	0.00204736	0.00447902	0	0.00430675	0	0	0.00351165	0	6.62576e-06	2.65031e-05	0	6.62576e-06	0	0	0	0.00380319	0	0	0	0	0	0	0	0	1.32515e-05	0	0	0	0	0	0.000483681	0	0	0	0	0	0	0
296	S	AGT	0	0	6.92785e-06	0	0	0	0	6.92785e-06	0.00356091	0	1.38557e-05	0	0	0	0	0	1.38557e-05	0	0.00499498	0	7.62063e-05	0	6.92785e-06	0.000782847	0	0	0	0	0	0	0	0	0	0	0.00359555	0	0	0	0	0	0	0.00175967	0.000575011	0	0.00015934	0	0.00208528
297	L	TTG	0	0.00037058	0	0	0	0	0	0	0	0	0	0	0	0.000148232	0.000161708	0	0	0	0	0	0	0	0	0	0	0	6.73782e-06	0	0.00348345	0	0.0039012	0	0.00164403	0	0	0	0	6.73782e-06	0	0	0	0	0	0	0	0	0
298	N	AAT	0	0	0	0	0	0	6.87247e-06	0	0	0	0.00463205	6.87247e-06	0	0	0	0	0	0	1.37449e-05	0	0.000364241	0	0	0.00255656	0.00200676	0.000405476	0	0	0	6.87247e-06	0	0	0	0.00289331	0	0	0	0	0	0	0	0	0	0	0	0	0
299	D	GAT	0	0	0	0	0	0	0.000580149	0	0	0.00278472	0	0.00179505	0.00036174	0	0	0	0	0	0.00206806	0	0.00012968	0	0	0	0	0	0	0	0	0	0	0	0	0	0.00113982	0	0	0	0	0	0	0	0	0	0	0	0
300	G	GGT	0	0	0	0	9.58418e-05	0	0.00225228	0	0.000376521	0	0.000342292	6.84585e-06	0	0	0	0.00335446	0.00498378	0.000287526	0	0	0	0	0	0	0	0	0	0	0	1.36917e-05	0	0	0	0	0	0	0	0	0	0	0	0	0	0	0	0	0.000136917
301	Y	TAT	0.000181731	0.000188462	0	0	0	0	0	1.34616e-05	0.000706733	0	0.00016827	0	0	0	8.07695e-05	0	0	0	0	6.73079e-06	0.00109039	0	0	0	0	0	0	0	0	0	0	0	0	0	9.4231e-05	0	0	0	0	0	0	0	0	0	0	0	0
302	K	AAA	7.58971e-05	0	0	0	0	0	0	0	0	0	6.89974e-06	0.000648576	0	0	0	0	0	0	0	0	0	0.00230451	0	0	0	0.00350507	0	0	0	0	0	0	0.000110396	0.00137305	0.00104876	0	0	0	0	0.000151794	0	0.0025736	0	0	0	0	0
303	M	ATG	0	0	0	0	0	0	0	0	0	0	0	0	0	0	0	0	0	0	0	0	0	0.000290085	0.000138136	0.000200297	0	0.000158856	0	0	0.000448942	0	0	0.000966951	0	0	0	0	0	0	0	0	0	0	0.000179577	0	0	0	0
304	I	ATC	0	0	0	0	6.72898e-06	0	0	0	0	0	0	0	0	0.000181682	0	0	0	0	0	0	0	0.00269832	0	0.00490542	0	0	6.72898e-06	0.000161495	0	6.72898e-06	6.72898e-06	0	0.000174953	0.000148037	0	0	0	0	0	0	0	0	0	0	0	0	0
305	G	GGT	0	0	0	0	0	0	0.000161651	0	0.000451276	0	0.000390657	0	0	0	0	0.00142792	0.00429049	0.000255947	0	0	0	0	0	0	0	0	0	0	0	0	0	0	0	0	0	0	0	0	0	0	0	0	0	0	0	0	0.000134709
306	N	AAC	0	0	0	0	0	0	0	0	0	0.000991943	0	0	0	0	0	0	0	0	0	0.000134392	6.39963e-06	0	0.000153591	0	0.000140792	0.000159991	0	0	0	0	0	0	0	0	0.00586846	0	0	0	0	0	0	0	0	0	0	0	0
307	A	GCT	0	0	0	0.00202904	0.0034347	0.00143622	0	0	0	0	0.000110008	0	0	0	0	0	0	0	0.000244463	0	0	0	0	0	0	0	0	0	0	6.11157e-06	0	0	0	0	0	0	6.11157e-06	0	0.000158901	0	0	0	0	0	0	0	0
308	V	GTG	0	0	0	0	0	0.00155599	0	0	0	0	0	0	0.000197491	0	0	5.98458e-06	0	0.000167568	0	0	0	5.98458e-06	0	0	0	0	0	0	0.00028726	0	5.98458e-06	0.000227414	0.000514674	0	0	0	0	5.98458e-06	0	0	0	0	0	0	0	0	0
309	P	CCT	0	0	0	0	0	0	0.000233972	0	0	0	0	0	0	0	0	0	0	0	0	0	0.00027206	0	0	0	0	0	5.4412e-06	0	5.4412e-06	0.000326472	0	0	0	0	0	0.00451075	0.00552826	0.00174118	0	0	0	0	0	0	0	0	0.000125148
310	V	GTA	0	0	0	0.00175482	0	2.4305e-05	9.722e-06	0	0	0	0	0.000121525	0	0	0	0.000131247	0	0	0	0	0	0.00939631	0	4.861e-06	0	0	0.0013708	0	4.861e-06	0	0.000573598	0	0	0	0	4.861e-06	0	0	0	0	0	0	0	0	0	0	0
311	N	AAT	0	0	0	0	0	0	0	0	0	0	0.00271739	0	0	0	0	0	0	0	4.2327e-06	0	0.000829609	0	0	0.00124018	0.00302638	0.000605276	0	0	0	0	0	0	0	0.00296712	0	0	0	0	0	0	0	0	0	0	0	0	0
312	L	TTA	0.000191628	3.54867e-06	0.00010646	0	0	0	0	0	0	0	0	0	0	0.000351318	0.000869423	0	0	0	0	0	0	0.00121364	0	0	0	0	0.00263666	3.54867e-06	3.54867e-06	0	0	0.00261182	0	0	0	3.54867e-06	0	0	0	0	0	7.09733e-06	0	0	0	0	0
313	A	GCA	0	0	0	0	0.00134182	0.0065302	0.00649442	0	0	0	0	7.75275e-05	5.96365e-06	0	0	0.00126429	2.98183e-06	2.98183e-06	0.000155055	0	0	0	0	0	0	0	0	0	0	0	0	0	0	0	0	0.000268364	0	0	0	0	0	2.98183e-06	0	0	0	0	0
314	Y	TAT	0.00020955	9.3681e-05	0	0	0	0	0	5.17711e-05	0.00245543	0	0.000120799	0	0	0	0.00212754	0	0	0	0	1.23264e-05	0.00381134	0.000120799	0	2.95835e-05	0	0	0	0	0	0	0	0	0	0	0.00114143	0	0	0	0	2.46529e-06	0	0	0	0	0	0	2.46529e-05
315	E	GAA	0.000558787	3.94903e-06	0	0.00131897	0	0	0	0	0	0.0028354	0.00339419	0	0.00441501	0	0	0.00216209	0	0	3.94903e-06	0	5.92354e-06	3.55412e-05	0	0	0.00102872	1.97451e-06	3.94903e-06	0	0	0	0	0	0	0	1.97451e-06	0	0	0	0	0.00038503	1.97451e-06	3.94903e-06	0	0	0	0	0
316	I	ATA	0	0	1.70343e-06	1.36274e-05	0	0	0	0	0	0	0	0	0	0	1.70343e-06	0	0	0	0	0	0	0	0.00149391	0.000792093	0.000156715	0	0.00135422	0	0	0	0.00172046	5.11028e-06	0.0037782	0	0	0	0	0	0	0	0	3.74754e-05	0	0	0	0	0
317	A	GCT	0	0	0	0.00237942	0.00299584	0.000698519	0	0	0	1.39147e-06	9.60116e-05	1.39147e-06	0	0	0	0	0	0	0.00151392	0	0	0	0	1.39147e-06	0	0	0	0	0	0	0	0	0	0	0	1.39147e-06	0	0	0.000300558	0	0	0	0	0	0	0	0
318	K	AAG	0	0.00158802	0	0	0	2.43748e-06	0	0	0	1.21874e-06	0	3.65622e-06	0.00291035	0	0	0	0	2.43748e-06	0	0	0	8.53119e-06	1.21874e-06	0	0.00479087	0	0	0	2.43748e-06	0	0	0	0.00434237	0.000889681	0.00203042	0	0	0	0	0	0.000288842	7.31244e-06	0.00392678	0	0	2.43748e-06	0
319	T	ACA	0	0	0	0.00286271	1.05285e-06	1.474e-05	3.26385e-05	0	0	0	0	0	0	0	0	0	0	0	0	1.05285e-06	0	0.00045378	0	3.15856e-06	0.000308486	0	0	0	0	0	0	0	4.21142e-06	1.05285e-06	0	0.000395873	1.05285e-06	3.15856e-06	1.05285e-06	0	0	0.000366393	1.05285e-06	0	0	0	0
320	I	ATA	1.89184e-06	0	0	3.78368e-06	0	0	0	0	0	0	0	9.4592e-07	0	0	9.4592e-07	9.4592e-07	0	0	0	0	0	0	0.000291343	0.000419988	0.00016932	0	0.000785113	1.89184e-06	0	0	0.00377044	3.78368e-06	0.00136969	0	2.74317e-05	1.89184e-06	0	0	0	0	0	3.40531e-05	0	0	0	0	0
321	K	AAA	0.000350468	0	9.07948e-07	9.07948e-07	0	0	0	0	0	9.07948e-07	1.8159e-06	0.00275653	4.53974e-06	0	0	9.07948e-07	0	0	0	1.8159e-06	0	0.0028673	9.07948e-07	0	0	0.00273383	2.72384e-06	0	0	0	0	0	2.72384e-06	0.00128656	0.00321504	2.72384e-06	0	0	0	0.00252409	1.8159e-06	0.00191395	2.72384e-06	2.72384e-06	0	0	0
322	S	TCT	8.23375e-07	0	0	0	0	0	0.000140797	8.23375e-07	0.000411687	0	0	0	0	7.41037e-06	0.00404689	0	0	0	0	0	2.47012e-05	0	0	1.64675e-06	0	0	0	0	0	0	0	0	0	0	1.64675e-06	2.47012e-06	8.23375e-07	0	0.00197775	0	0	0	0	0	0	0	8.23375e-07
323	A	GCA	1.56724e-06	0	7.83622e-07	0	0.000911353	0.00418689	0.00427466	0	0	0	1.56724e-06	0.000339308	0	0	0	0.00155549	1.56724e-06	7.83622e-07	0	0	0	6.26898e-06	0	0	7.83622e-07	0	3.13449e-06	0	0	0	3.13449e-06	0	0	0	0	0.000412969	0	4.70173e-06	7.83622e-07	0	0	5.48536e-06	0	7.83622e-07	0	0	0
324	L	TTG	1.47128e-06	0.000625293	0	0	0	2.94256e-06	0	7.35639e-07	0	0	0	0	0	0.00143229	0.00186779	0	0	0	0	0	0	2.94256e-06	2.20692e-06	2.20692e-06	0	7.35639e-07	2.94256e-06	2.94256e-06	0.0056475	1.47128e-06	0.00275865	0	0.00734168	0	0	0	0	1.25059e-05	0	0	1.47128e-06	0	0	0	0	1.47128e-06	0
325	E	GAA	0.00129362	0	4.64773e-06	0.00106588	7.74621e-07	5.42235e-06	2.32386e-06	0	0	0.00258336	0.00389867	0	0.00435182	0	0	0.0052527	6.97159e-06	1.00701e-05	4.64773e-06	0	1.54924e-06	7.74621e-07	0	0	0.00257794	4.64773e-06	7.74621e-07	0	0	0	0	0	0	7.74621e-07	0	1.54924e-06	0	0	0	0.000498856	1.54924e-06	5.42235e-06	0	3.09848e-06	0	0	0
326	I	ATT	0	0	0	0	0	0	8.22341e-06	0	7.47583e-07	0	8.22341e-06	0	0	0	0.00152507	0	0	0	2.24275e-06	0	3.73792e-06	0.00324077	0.00329385	0	1.12137e-05	7.47583e-07	7.47583e-07	0.000142041	0	0.00278549	2.24275e-06	0	0.00016073	6.87776e-05	0.00556426	0	7.47583e-07	0	5.98066e-06	0	0	0	7.47583e-07	0	0	0	0
327	R	CGT	0	0	7.5269e-07	0	0	0	0	3.76345e-06	0.00494216	0	0	0	0	0	3.01076e-06	0	7.5269e-07	0	9.78497e-05	6.77421e-06	0.00533657	0	0	0	0	0	0	7.5269e-07	0	0.000949895	0	0	0	0	2.25807e-06	0	1.50538e-06	0	0.000681937	3.76345e-06	7.5269e-07	1.50538e-06	0	0.000468926	0.00287001	8.12905e-05	0
328	K	AAA	0.000786718	1.68643e-06	8.43214e-07	5.9025e-06	0	0	0	0	0	2.52964e-06	2.52964e-06	0.0025094	4.21607e-06	0	0	4.21607e-06	0	0	0	4.21607e-06	3.37285e-06	0.00511409	5.05928e-06	4.21607e-06	0	0.00521865	2.52964e-06	0	0	0	4.21607e-06	0	3.28853e-05	0.00372026	0.00522034	1.68643e-06	0	0	0	0.000449433	5.9025e-06	0.00493955	1.43346e-05	8.43214e-07	0	0	0
329	G	GGT	0	0	2.14143e-06	0	1.07072e-06	0	0.00150543	1.07072e-05	0.00541676	2.14143e-06	0.00442206	0	0	0	4.28287e-06	0.00173884	0.00461265	0.000632793	0	0	0	0	0	5.35358e-06	1.07072e-06	0	0	0	0	1.07072e-06	0	0	0	0	2.2485e-05	0	0	0	0	0	0	2.14143e-06	1.07072e-06	1.07072e-06	2.14143e-06	0	0.000709885
330	N	AAT	9.25161e-07	0	0	0	0	0	2.77548e-06	0	1.01768e-05	5.55097e-06	0.00402352	1.85032e-06	9.25161e-07	0	9.25161e-07	0	0	0	1.11019e-05	0	0.000343235	6.75367e-05	6.47613e-06	0.00283562	0.00267001	0.00133223	0	0	0	9.25161e-07	0	0	1.85032e-06	0.00370434	0	0	0	0	9.25161e-07	0	0	1.85032e-06	1.85032e-06	0	0	0	9.25161e-07
331	-	TAG	0.00376263	0	2.00942e-06	0	0	0	0	2.00942e-06	1.00471e-06	1.00471e-06	1.00471e-06	0	5.12401e-05	1.00471e-06	1.00471e-06	0	0	0	0	2.00942e-06	1.00471e-06	0	0	0	0	0.00246354	0	0	4.01883e-06	0	0	0.000937393	0	1.00471e-06	2.00942e-06	0	0	3.01412e-06	0	3.01412e-06	0.00318492	0	0	0	0	3.71742e-05	0
[truncated: 38 more columns]

## Sheet: raw G7
			TAA	TAG	TGA	GCA	GCC	GCG	GCT	TGC	TGT	GAC	GAT	GAA	GAG	TTC	TTT	GGA	GGC	GGG	GGT	CAC	CAT	ATA	ATC	ATT	AAA	AAG	CTA	CTC	CTG	CTT	TTA	TTG	ATG	AAC	AAT	CCA	CCC	CCG	CCT	CAA	CAG	AGA	AGG	CGA	CGC	CGG	CGT
			-	-	-	A	A	A	A	C	C	D	D	E	E	F	F	G	G	G	G	H	H	I	I	I	K	K	L	L	L	L	L	L	M	N	N	P	P	P	P	Q	Q	R	R	R	R	R	R
-20	M	ATG	0	0	0	0	0	0	0	0	0	0	0	0	0	0	0	0	0	0	0	0	0	0	0	0	0	0	0	0	0	0	0	0	0	0	0	0	0	0	0	0	0	0	0	0	0	0	0
-19	G	GGC	0	0	0	0	0	0	0	0.000301318	0	0.000376648	0	0	0	0	0	0	0	0	0.000301318	0	0	0	0	0	0	0	0	0	0	0	0	0	0	0	0	0	0	0	0	0	0	0	0	0	0.000150659	0	0
-18	S	AGC	0	0	0	0	0	0	0	0.000278829	0	0	0	0	0	0	0	0	0.000597491	0	0	0	0	0	0.000358494	0	0	0	0	0	0	0	0	0	0	0.000278829	0	0	0	0	0	0	0	7.96654e-05	0	0	0.000238996	0	0
-17	S	AGC	0	0	0	0	0	0	0	0.000248348	0	0	0	0	0	0	0	0	0.000645706	0	0	0	0	0	0.000223514	0	0	0	0	0	0	0	0	0	0	0.000273183	0	0	0	0	0	0	0	0.000198679	0	0	0.000149009	0	0
-16	H	CAT	0	0	0	0	0	0	0	0	0	0	8.01764e-05	0	0	0	0	0	0	0	0	0.000601323	0	0	0	0	0	0	0	0	0	4.00882e-05	0	0	0	0	0.000240529	8.01764e-05	0	0	0.000360794	4.00882e-05	8.01764e-05	0	0	0	0	0	0.000541191
-15	H	CAT	0	0	0	0	0	0	0	0	0	0	0.000105539	0	0	0	0	0	0	0	0	0.000615644	0	0	0	0	0	0	0	0	0	0.000175898	0	0	0	0	0.000211078	0	0	0	7.03594e-05	7.03594e-05	7.03594e-05	0	0	0	0	0	0.000386976
-14	H	CAT	0	0	0	0	0	0	0	0	0	0	9.51264e-05	0	0	0	0	0	0	0	0	0.0009037	0	0	0	0	0	0	0	0	0	6.34176e-05	0	0	0	0	0.000158544	0	0	0	9.51264e-05	3.17088e-05	0.000126835	0	0	0	0	0	0.000523195
-13	H	CAC	0	0	0	0	0	0	0	0	0	2.98467e-05	0	0	0	0	0	0	0	0	0	0	0.000388008	0	0	0	0	0	0	0.000119387	0	0	0	0	0	8.95402e-05	0	0	0.000268621	0	0	5.96935e-05	2.98467e-05	0	0	0	0.000820785	0	0
-12	H	CAT	0	0	0	0	0	0	0	0	0	0	5.45457e-05	0	0	0	0	0	0	0	0	0.000695458	0	0	0	0	0	0	0	0	0	2.72729e-05	0	0	0	0	5.45457e-05	0	0	0	2.72729e-05	0.000109091	5.45457e-05	0	0	0	0	0	0.000477275
-11	H	CAT	0	0	0	0	0	0	0	0	0	0	5.08679e-05	0	0	0	0	0	0	0	0	0.000394226	0	0	0	0	0	0	0	0	0	5.08679e-05	0	0	0	0	0.000152604	0	0	0	2.5434e-05	7.63019e-05	0.000101736	0	0	0	0	0	0.000495962
-10	S	AGC	0	0	0	0	0	0	0	0	0	0	0	0	0	0	0	0	0.000317184	0	0	0	0	0	0.000223204	0	0	0	0	0	0	0	0	0	0	0.000211456	0	0	0	0	0	0	0	0.000187961	2.34951e-05	0	0.000117476	0	0
-9	S	AGC	0	0	2.23331e-05	0	0	0	0	8.93326e-05	0	0	0	0	0	0	0	0	0.000256831	0	0	0	0	0	0.000200998	0	0	0	0	0	0	0	0	0	0	0.000312664	0	0	0	0	0	0	0	0.000111666	2.23331e-05	0	6.69994e-05	0	0
-8	G	GGC	0	0	0	0	4.18082e-05	0	0	0.000376274	0	0.000365822	0	0	0	0	0	0.000292657	0	8.36164e-05	0.000438986	0	0	0	0	0	0	0	0	0	0	0	0	0	0	0	0	0	0	0	0	0	0	0	0	0	0.000167233	0	0
-7	L	CTG	0	0	0	0	0	2.50075e-05	0	0	0	0	0	0	0	0	0.000125038	0	0	0	0	0	0	0	0	0	0	0	0.000287586	7.50225e-05	0	0.00336351	0	0.000150045	0.000125038	0	0	0	0	0.000687706	0	0	0.000125038	0	0	0	0	0.00030009	0
-6	V	GTG	0	0	0	0	0	0.00085692	0	0	0	0	0	0	0	0	0	0	0	0.000337575	0	0	0	0	2.59673e-05	0	0	0	0	0	0.000259673	0	0	0.000389509	0.000389509	0	0	0	0	0	0	0	0	0	0	0	0	0	0
-5	P	CCG	0	0	0	0	0	2.36709e-05	0	0	0	0	0	0	0	0	0	0	0	0	0	0	2.36709e-05	0	0	0	0	0	0	0	0.000437911	0	0	0	0	0	0	0.000698291	0.000355063	0	0.000201202	0	0.000284051	0	0	0	0	0.00026038	0
-4	R	CGC	0	0	0	0	0	0	0	0.000359328	0	0	0	0	0	0	0	0	0.000225863	0	0	0.000492793	0	0	0	0	0	0	0	0.000225863	0	0	0	0	0	0	0	0	0.000123198	0	0	0	0	0	0	0.00020533	0	2.0533e-05	0.000646791
-3	G	GGC	0	0	0	0	0.000100178	0	0	0.000267141	0	0.000300533	0	0	0	0	0	0.000233748	0	0	0.000325578	0	0	0	0	0	0	0	0	0	0	0	0	0	0	0	0	0	0	0	0	0	0	0	0	0	6.67852e-05	0	0
-2	S	AGC	0	0	0	0	0	0	0	2.9565e-05	0	0	0	0	0	0	0	0	0.000576518	0	0	0	0	0	0.000229129	0	0	0	0	0	0	0	0	0	0	0.000303042	0	0	0	0	0	0	0	0.000162608	2.9565e-05	0	0.000221738	0	0
-1	S	TCC	0	0	0	0	0.000236072	0	0	5.55463e-05	0	0	0	0	0	0.000243015	0	0	0	0	0	0	0	0	0	0	0	0	0	0	0	0	0	0	0	0	0	0	0.00114564	0	0	0	0	0	0	0	0	0	0
0	M	ATG	0	0	0	0	0	0	0	0	0	0	0	0	0	0	0	0	0	0	0	0	0	0.00038848	7.46167e-05	0.000308476	0	9.92335e-05	0	0	0.000474639	0	0	8.07709e-05	0	0	6.84626e-05	0	0	0	0	0	0	0	9.30793e-05	0	0	0	0
1	A	GCA	0	0	5.10577e-06	0	9.70096e-05	0.0568068	0.00446755	0	0	0	3.57404e-05	0.036833	0.000219548	0	0	0.0187433	1.02115e-05	7.65865e-05	1.53173e-05	0	0	0.000112327	0	0	5.10577e-06	0	4.59519e-05	0	0	0	9.19038e-05	2.04231e-05	5.10577e-06	0	0	2.55288e-05	0	0	0	5.10577e-06	0	5.10577e-06	0	0	0	0	0
2	N	AAT	0	0	0	0	0	0	4.29227e-06	4.29227e-06	0.000686763	5.57995e-05	0.0411457	8.58454e-06	0.000171691	0	0	0	4.29227e-06	4.29227e-06	0.00148513	0	8.15531e-05	0	3.43382e-05	0.00209892	0.00313336	0.00253673	0	0	0	0	0	0	0	0.00274705	0	0	0	0	0	0	0	6.86763e-05	2.14613e-05	0	0	0	4.29227e-06
3	L	TTA	2.11959e-05	7.06529e-06	1.05979e-05	7.06529e-06	0	0	0	0	0	0	0	0	0	2.47285e-05	0.000296742	0	0	0	0	0	0	0.00314759	0	0	0	0	0.00476201	0	3.53265e-06	0	0	0.00730551	0	0	0	0	0	0	0	0	0	0	0	0	0	0	0
4	I	ATT	0	0	0	0	0	0	2.15385e-05	0	0	0	3.07693e-06	0	0	0	0.000747695	0	0	0	4.30771e-05	0	0	0.00899695	0.00768002	0	3.07693e-06	0	0	3.07693e-06	0	0.000741541	0	0	1.84616e-05	9.53849e-05	0.000298462	0	0	0	0	0	0	0	0	0	0	0	0
5	S	AGT	0	0	0	0	0	0	0	0	0.000280272	0	0	0	0	0	2.69492e-06	0	0	0	0.000598273	0	0	0	2.69492e-06	0.000134746	0	0	0	0	0	0	0	0	0	5.38985e-06	0.000406934	0	0	0	2.69492e-06	0	0	5.38985e-05	0.000148221	0	0	0	2.42543e-05
6	L	CTT	0	0	0	0	0	0	0	0	0	0	0	0	0	0	0.000659987	0	0	0	0	0	2.91831e-05	1.34691e-05	6.73457e-06	0.0025973	0	0	0.00732945	0.0143985	0.0218088	0	0.00022673	9.20391e-05	2.24486e-06	0	0	2.24486e-06	2.46934e-05	6.73457e-06	0.0013312	0	4.48971e-06	0	0	6.73457e-06	0	2.24486e-06	5.83662e-05
7	F	TTT	0	0	0	0	0	0	0	0	0.000237142	0	0	0	0	0.0132377	0	0	0	0	0	0	0	0	0	0	0	0	0	6.02902e-06	0	0.000488351	3.41645e-05	6.43096e-05	0	0	0	0	0	0	0	0	0	0	0	0	0	0	0
8	S	TCA	0.000103653	1.69922e-06	2.37891e-05	0.000824124	0	0	5.09767e-06	0	0	0	0	0	0	5.09767e-06	0	0	0	0	0	0	0	0	0	0	0	0	0	0	0	0	0.000256583	3.39845e-06	0	0	0	0.0013084	0	5.09767e-06	3.39845e-06	0	0	0	1.69922e-06	0	0	0	0
9	G	GGT	0	0	0	0	0	0	4.11005e-05	0	0.000487117	3.04448e-06	0.000248125	1.52224e-06	0	0	7.6112e-06	0.00802524	0.00997676	0.000596718	0	0	0	0	0	0	0	0	0	0	0	0	0	0	0	0	0	0	0	0	0	0	0	0	0	0	0	0	9.13343e-06
10	A	GCA	0	0	0	0	0.000912607	0.00596604	0.0276195	0	0	1.31122e-06	7.8673e-06	0.000110142	2.62243e-06	0	0	0.000225529	0	1.31122e-06	0	0	0	1.57346e-05	0	0	0	0	0	0	0	0	0	0	0	0	0	9.17852e-05	0	0	1.31122e-06	0	0	1.31122e-06	0	0	0	1.31122e-06	0
11	G	GGG	0	0	3.25871e-06	0	0	2.2811e-05	0	0	0	1.08624e-06	1.08624e-06	4.34495e-06	0.000233541	0	0	0.0220723	0.00838575	0	0.00783829	0	0	0	0	0	0	0	0	0	0	0	0	3.25871e-06	0	0	0	0	0	0	0	0	0	2.17247e-06	0.000199868	0	0	1.62936e-05	0
12	G	GGA	9.84139e-07	0	9.64456e-05	0.000196828	0	0	9.84139e-07	0	0	0	1.96828e-06	0.000215526	7.87311e-06	0	0	0	0.000363147	0.0189122	0.022524	0	0	0	0	9.84139e-07	0	0	0	0	0	0	0	0	0	0	0	0	0	0	0	0	0	0.000197812	1.96828e-06	3.34607e-05	0	9.84139e-07	0
13	L	TTA	1.25263e-05	0	2.59474e-05	0	0	0	0	0	0	0	0	0	0	5.01054e-05	0.000570843	0	0	0	0	0	0	0.000678212	0	0	0	0	0.0125138	8.94738e-07	9.84212e-06	8.94738e-07	0	0.00565296	0	0	0	2.68422e-06	0	0	0	0	0	8.94738e-07	0	0	0	0	0
14	D	GAT	0	0	0	8.03686e-07	1.20553e-05	0	0.000270842	0	0	0.0361128	0	0.00734328	0.000545703	0	8.03686e-07	4.01843e-06	6.18838e-05	8.03686e-07	0.00103515	8.03686e-07	1.12516e-05	0	0	0	2.41106e-06	0	0	0	0	8.03686e-07	0	0	0	2.97364e-05	0.000310223	8.03686e-07	0	0	0	0	0	0	0	0	0	0	0
15	L	CTT	0	0	0	0	0	0	0	0	0	0	0	0	0	2.23581e-06	0.00339395	0	0	0	0	0	0.00164108	1.41601e-05	3.0556e-05	0.00839098	0	0	0.0326361	0.013552	0.00373454	0	0.00141303	0	7.45269e-07	0	0	5.96215e-06	7.45269e-06	4.47161e-06	0.000558206	7.45269e-06	1.49054e-06	0	0	0	1.49054e-06	7.45269e-07	0.000324937
16	G	GGC	0	0	1.41169e-06	7.05846e-07	9.88184e-05	0	4.23507e-06	0.000105877	5.64677e-06	0.000244223	7.05846e-06	2.82338e-06	1.41169e-06	0	0	0.016869	0	0.00410873	0.0402727	0	0	0	2.82338e-06	0	0	0	0	0	0	0	0	0	0	0	0	0	0	0	0	7.05846e-07	0	2.11754e-06	7.05846e-07	0	1.05877e-05	0	7.05846e-07
17	F	TTC	0	0	0	0	0	0	0	5.65556e-05	6.89703e-06	0	0	0	0	0	0.0136023	0	0	0	0	0	0	6.89703e-07	0.000384164	0	0	0	6.89703e-07	0.00236982	0	1.79323e-05	0.000273812	0.000130354	0	0	0	0	8.96614e-06	0	0	0	0	0	0	0	0	0	0
18	Q	CAA	0.000231592	4.75408e-06	1.69789e-05	0	0	0	0	0	0	5.56907e-05	6.79155e-07	0.000366064	4.07493e-06	0	0	0.000183372	0	1.35831e-06	0	0.00180316	0.0247552	2.6487e-05	0	0	0.00697492	5.43324e-06	0.00864156	1.22248e-05	8.82901e-06	0	1.35831e-06	0	0	6.79155e-07	0.000356556	8.14985e-05	0	1.35831e-06	6.79155e-07	0	0.0196663	0.000177259	0	0.0337635	6.11239e-06	0.000334144	0.000583394
19	K	AAA	3.08848e-05	2.68563e-06	6.71408e-07	1.00711e-05	0	0	0	0	0	6.71408e-07	8.0569e-06	0.0104981	6.04267e-05	1.34282e-06	0	1.20853e-05	0	0	0	0	0	0.0117228	1.34282e-06	0	0	0.0552649	3.02134e-05	0	0	0	0.000678122	0	0.000639852	0.000899687	0.0153551	1.34282e-06	0	0	0	0.00131327	6.04267e-06	0.0140109	0.00098697	1.00711e-05	0	0	0
20	A	GCA	2.6922e-06	0	0	0	0.00295536	0.029343	0.0125073	0	0	2.01915e-06	4.0383e-06	0.000366812	1.07688e-05	0	6.7305e-07	3.70177e-05	0	0	0	0	0	3.36525e-06	0	0	1.3461e-06	0	0	0	0	0	6.7305e-07	0	0	0	0	4.1056e-05	0	1.3461e-06	0	0	0	0	0	0	0	0	0
21	G	GGA	1.99804e-06	0	8.79139e-05	2.86386e-05	1.33203e-06	0	6.66014e-07	0	0.000157179	1.99804e-06	3.99609e-06	0.00296177	1.33203e-06	0	0	0	0.000333673	0.00626453	0.0113202	0	0	0	0	0	1.33203e-06	0	0	0	0	0	0	0	0	0	0	0	0	0	0	0	0	0.00107561	1.33203e-06	3.92949e-05	0	0	1.33203e-06
22	F	TTT	1.32669e-06	1.32669e-06	0	0	0	0	0	6.63347e-07	0.00112968	0	1.99004e-06	0	0	0.0094799	0	0	0	0	0	0	1.32669e-06	0	0	0.000124709	0	0	0	3.31674e-06	0	0.00213664	0.000585736	3.58208e-05	0	0	6.63347e-07	0	0	0	1.32669e-06	0	0	0	0	0	0	0	0
23	R	CGT	0	0	2.11268e-06	0	0	0	0	1.26761e-05	0.0101169	0	1.40845e-06	0	0	0	2.11268e-06	0	0	0	0.000122535	0.000338732	0.0541782	0	0	2.46479e-05	0	0	5.6338e-06	6.33803e-06	0.000102113	0.00624789	0	0	0	0	0.000287324	4.92958e-06	0.00276761	2.8169e-06	0.00376056	5.49296e-05	0.00023169	1.40845e-06	0	0.00702042	0.00366972	0.00520775	0
24	I	ATT	0	0	0	0	0	0	3.75661e-05	0	7.51321e-07	0	0	0	0	0	0.00039219	0	0	0	2.25396e-06	0	0	0.0440379	0.0233195	0	1.50264e-06	0	1.50264e-06	3.75661e-06	7.51321e-07	1.57777e-05	7.51321e-07	0	5.63491e-05	1.50264e-06	7.73861e-05	0	0	0	7.51321e-07	0	0	0	7.51321e-07	0	0	0	0
25	I	ATT	0	0	0	0	0	0	3.49262e-05	0	0	0	3.10455e-06	0	0	3.10455e-06	0.00253487	0	0	0	0.000899544	0	0	0.00489432	0.0115055	0	7.60615e-05	1.31943e-05	7.76138e-07	0	0	4.96728e-05	7.76138e-07	3.88069e-06	0.00487725	1.08659e-05	0.0107402	0	0	0	7.76138e-07	0	0	7.76138e-07	0	0	0	0	0
26	A	GCC	0	0	0	0.0227313	0	0.000838167	0.0302446	8.39847e-07	0	0.000267911	1.42774e-05	1.17579e-05	8.39847e-07	1.84766e-05	0	1.67969e-06	0.00421687	0	0.000401447	0	0	0	0.000563537	7.55862e-05	8.39847e-07	0	0	8.48246e-05	0	0	0	0	0	1.00782e-05	0	8.39847e-07	2.85548e-05	0	8.39847e-07	0	0	0	0	0	0	0	0
27	A	GCA	9.16683e-07	0	0	0	0.000867182	0.0176581	0.0113696	0	0	0	2.75005e-06	0.00017967	1.37502e-05	0	0	0.000257588	0	4.58341e-06	0	0	0	1.83337e-06	0	0	9.16683e-07	0	0	0	0	0	9.16683e-07	0	0	0	0	4.21674e-05	0	2.75005e-06	2.75005e-06	0	0	0	0	0	0	0	0
28	N	AAT	0	0	0	0	0	0	1.00081e-06	1.00081e-06	1.20097e-05	1.10089e-05	0.000437354	0	0	0	0	0	0	0	4.00324e-06	2.00162e-06	4.10332e-05	0	1.80146e-05	0.00237292	1.40113e-05	2.60211e-05	0	0	0	0	0	0	1.00081e-06	0.0221279	0	0	0	0	2.00162e-06	0	0	0	1.00081e-06	0	0	0	0
29	E	GAA	0.00010442	1.0442e-06	1.0442e-06	2.08839e-05	0	1.0442e-06	0	0	1.0442e-06	0.00038322	0.019091	0	0.0272953	0	0	0.000594148	2.08839e-06	2.71491e-05	1.0442e-05	0	0	0	0	0	0.000174381	5.22098e-06	1.0442e-06	0	0	0	1.0442e-06	0	0	0	0	0	0	0	0	2.71491e-05	1.0442e-06	1.0442e-06	0	0	0	0	0
30	Y	TAT	5.02102e-05	0.000134258	2.18305e-06	0	0	0	0	0.000151722	0.0113835	1.09153e-06	0.000184468	0	0	5.45763e-06	0.0107166	0	0	0	0	6.54916e-06	0.00333352	0	0	0.000121159	2.18305e-06	0	0	0	0	0	2.18305e-06	0	0	2.18305e-06	0.016911	0	0	0	0	6.54916e-06	0	0	0	0	0	0	0.000140807
31	D	GAT	1.13653e-06	0	0	0	0	0	7.95568e-05	0	0	0.0185288	0	0.00464384	2.3867e-05	0	2.27305e-06	4.5461e-06	2.61401e-05	0	0.000814888	1.13653e-06	0.000279585	0	0	3.40958e-06	2.27305e-06	0	0	0	0	0	0	0	0	4.5461e-06	0.00179685	0	0	0	0	0	0	0	0	0	0	0	0
32	K	AAA	2.65409e-05	0	0	4.58433e-05	0	0	0	0	0	6.03202e-05	0.00012426	0.0130714	1.32704e-05	0	0	8.44483e-06	0	0	0	0	0	0.00782715	3.61921e-06	0	0	0.00918435	0	0	0	0	0	0	3.61921e-06	0.00232474	0.00423689	1.2064e-06	0	0	0	0.00142114	0	0.00515014	8.44483e-06	1.2064e-06	0	0	0
33	S	TCA	0.000117777	1.35376e-05	1.35376e-05	0.000469756	5.41505e-06	0	0	0	0	0	0	1.35376e-06	0	0	5.41505e-06	0	0	0	0	0	0	2.43677e-05	1.35376e-06	0	8.12258e-06	0	0	0	0	0	0.00371608	1.48914e-05	0	1.35376e-06	0	0.000955756	0	6.76881e-05	5.41505e-06	0	0	2.70753e-06	0	0	0	0	0
34	I	ATA	0	0	0	3.13673e-06	0	0	0	0	0	0	0	1.56836e-06	0	0	0	0	0	0	0	0	0	0	0.000628914	0.00397267	0.000392091	0	0.000211729	0	1.56836e-06	0	0.00483056	6.27346e-06	0.00789044	0	0	0	0	0	0	0	0	2.50938e-05	0	0	0	0	0
35	W	TGG	2.96489e-05	0.000507326	0.000420026	0	0	0	0	4.77677e-05	0.000695102	0	0	0	0	4.94148e-06	0	0	0	0.000219072	0	0	0	0	0	0	0	0	0	0	0	0	0	0.000994886	0	0	0	0	0	0	0	1.64716e-06	0	0	0.000957001	1.64716e-06	0	0.00115795	0
36	K	AAA	5.01109e-05	0	0	0	0	0	0	0	0	6.91185e-05	7.60304e-05	0.0195813	2.76474e-05	0	0	6.39346e-05	0	0	0	0	0	0.00529794	3.45593e-06	0	0	0.0109795	0	0	0	0	0	0	3.62872e-05	0.000606515	0.00407627	0	0	0	0	0.000383608	0	0.0179466	4.4927e-05	1.03678e-05	0	0	0
37	T	ACA	1.84352e-06	0	0	0.000805616	1.84352e-06	4.97749e-05	5.53055e-06	0	0	0	0	0	0	0	0	0	0	0	0	0	0	0.000265466	0	1.84352e-06	9.40193e-05	5.53055e-06	0	0	0	0	1.84352e-06	0	7.37406e-06	0	1.84352e-06	0.000158542	0	5.53055e-06	3.68703e-06	0	0	9.21758e-06	0	0	0	0	0
38	Y	TAT	6.57596e-05	2.7898e-05	0	0	0	0	0	3.98543e-06	0.000830962	0	2.39126e-05	0	0	3.98543e-06	0.00348526	0	0	0	0	0	0.0013949	0	0	7.97086e-05	0	0	0	0	0	7.97086e-06	0	0	0	1.99271e-06	0.000159417	0	0	0	0	0	0	0	0	0	0	0	3.98543e-06
39	E	GAA	0.000177389	6.188e-06	4.12534e-06	0.000391907	0	0	0	0	0	0.00091995	0.00463894	0	0.0117881	0	0	0.00405727	0	1.03133e-05	1.2376e-05	0	0	4.12534e-06	0	0	0.000917887	2.06267e-06	0	0	0	0	0	0	0	0	2.06267e-06	2.06267e-06	0	0	0	0.0010994	0	0	0	0	2.06267e-06	0	0
40	S	AGT	2.15209e-06	0	2.15209e-06	0	0	0	2.15209e-06	0.000256098	0.0154628	0	8.17793e-05	0	0	0	9.46919e-05	0.000165711	1.50646e-05	6.45626e-06	0.00724178	0	1.07604e-05	0	8.60835e-06	0.00776473	0	0	0	0	0	0	0	0	4.30418e-06	8.60835e-06	0.0179204	0	0	0	2.15209e-06	0	0	0.000998569	0.000200144	3.22813e-05	0	0	0.00235869
41	N	AAT	0	0	0	0	0	0	0	0	2.18336e-06	0	0.000430123	0	0	0	0	0	0	0	0	0	5.67674e-05	0	0	0.000231437	0.000355888	3.27504e-05	0	0	0	0	0	0	0	0.003334	0	0	0	0	0	0	0	0	2.18336e-06	0	0	0	0
42	H	CAT	0	5.76411e-05	0	0	0	0	0	0	0	0	2.76677e-05	2.30565e-06	0	0	0	0	0	0	0	0.0170549	0	0	0	0	0	2.30565e-06	0	0	0	0.00177996	0	0	0	4.61129e-06	0.00137647	0	6.91694e-06	0	3.45847e-05	0.00264919	0.000620219	0	0	2.30565e-06	6.91694e-06	0	0.000553355
43	S	TCA	0.000102312	0	5.23456e-05	0.01129	0	0.000116588	2.85521e-05	0	0	0	0	4.75869e-06	0	0	0	0	0	0	0	0	0	2.85521e-05	0	0	7.13803e-06	2.37934e-06	0.000173692	0	0	0	0.0081897	0.00086846	0	0	0	0.0150755	0	0.0018083	7.13803e-06	2.37934e-06	2.37934e-06	2.37934e-06	0	0	0	0	0
44	A	GCT	0	0	0	0.0051996	0.00984363	0.000194688	0	0	0	0	0.000524709	0	0	0	7.12274e-06	0	1.18712e-05	0	0.00500729	0	2.37425e-06	0	0	2.13682e-05	0	0	0	0	0	0	0	0	0	0	0	0	0	0	0.00238849	0	0	0	0	0	0	0	0
45	K	AAA	2.1572e-05	0	0	0	0	0	0	0	0	2.1572e-05	4.79378e-05	0.0497858	5.03347e-05	0	0	2.39689e-05	0	0	0	0	2.39689e-06	0.00740879	4.79378e-06	0.000103066	0	0.011438	4.79378e-06	0	0	0	2.39689e-06	0	1.19845e-05	0.00934788	0.0109394	0	0	0	0	6.47161e-05	0	0.00565187	0.000105463	0	0	0	0
46	L	TTG	0	1.88276e-05	0	0	0	0	0	0	0	0	0	0	0	0.000444802	0.000731923	0	0	0	0	0	0	9.4138e-06	2.35345e-06	0	2.35345e-06	0	0.0058295	4.00087e-05	0.00980683	2.35345e-06	0.0114425	0	0.0112471	0	0	0	0	7.06035e-06	0	0	2.35345e-06	0	0	0	0	0	0
47	I	ATC	0	0	0	0	9.35121e-06	0	0	2.3378e-06	0	7.01341e-06	0	0	0	0.0138982	0.00026651	0	0	0	0	0	0	0.001045	0	0.0453838	0	0	2.3378e-06	0.00385971	0	0.000486263	0	2.3378e-06	0.000472236	0.00630739	0	0	2.3378e-06	0	0	0	0	0	0	0	0	0	0
48	K	AAA	4.28976e-05	0	0	0	0	0	0	0	0	2.3832e-06	0	0.00347709	1.1916e-05	0	0	0.000333648	0	0	0	0	0	0.00107482	0	0	0	0.00725684	0	0	0	0	0	0	0	0.00157529	0.0011487	0	0	0	0	0.000896083	2.3832e-06	0.00568393	0.000109627	2.3832e-06	0	0	0
49	G	GGC	0	2.34908e-06	4.69816e-06	0	0.00061076	0	0	0.0113813	4.69816e-06	0.0277825	0.00273198	0	0.000256049	9.39631e-06	0	0.00199202	0	0.00666433	0.0129646	1.17454e-05	0	0	9.39631e-06	0	0	0	0	0	0	0	0	0	0	1.17454e-05	9.39631e-06	0	0	0	0	0	0	0	0	0	0.00311488	0	0
50	D	GAT	6.65996e-06	2.21999e-06	0	0	0	0	0.000117659	0	0	0.00672878	0	0.00438448	0.000725936	0	0	0	1.33199e-05	2.21999e-06	0.00160727	0	0.000266398	0	0	2.21999e-06	2.21999e-06	0	0	0	0	0	0	0	0	1.99799e-05	0.00837823	0	0	0	0	0	0	0	0	0	0	0	0
51	I	ATA	0	0	0	0	0	0	0	0	0	0	0	0	0	0	0	0	0	0	0	0	0	0	0.000570058	0.00626615	2.46875e-05	0	5.6108e-05	0	0	0	0.0126939	1.57102e-05	0.000412955	0	2.24432e-06	0	0	0	0	0	0	3.14205e-05	2.24432e-06	0	0	0	0
52	S	TCT	2.32389e-06	0	0	0.00171968	1.16194e-05	2.32389e-06	0.0201063	0	0.000725054	0	1.39433e-05	2.32389e-06	0	0	0.00596775	0	0	0	2.32389e-06	0	0	0	0	0.000457806	0	0	0	0	0	4.64778e-06	9.29556e-06	6.97167e-06	0	0	3.71822e-05	3.02106e-05	9.29556e-06	4.64778e-06	0.000757588	0	0	0	0	0	0	0	0
53	K	AAA	1.42697e-05	4.75658e-06	2.37829e-06	2.37829e-06	0	0	0	0	0	0	0	0.00501582	5.47007e-05	9.51316e-06	0	0.000875211	0	0	0	0	0	0.00282065	0	0	0	0.00972483	0	0	0	0	0	0	7.13487e-06	0.00123195	0.00183842	0	0	0	0	0.00029253	4.75658e-06	0.00934193	9.51316e-06	0	0	0	0
54	I	ATT	0	0	0	0	0	0	1.63828e-05	0	0	0	0	0	0	0.000210636	0.00262358	0	0	0	7.02119e-06	0	0	0.014363	0.0246842	0	0	2.3404e-06	0	3.97867e-05	2.10636e-05	0.00738629	9.59563e-05	2.3404e-05	0.00128956	0	0.000210636	0	0	0	7.02119e-06	0	0	0	0	0	0	0	2.3404e-06
55	S	TCT	0	2.31573e-06	0	0	0.000849871	4.63145e-06	0.00131533	0	1.85258e-05	0	0	0	0	6.94718e-06	0.00151912	0	0	0	0	0	9.2629e-06	0	0	4.63145e-06	0	0	0	0	0	9.2629e-06	6.94718e-06	2.31573e-06	0	0	0	7.17875e-05	0.000213047	3.93673e-05	0.0207466	0	0	0	0	0	0	0	0
56	S	TCA	5.36439e-05	1.86588e-05	3.49852e-05	0.00390901	0	2.33235e-06	2.33235e-05	0	9.79585e-05	0	0	0	0	1.16617e-05	3.26528e-05	0	0	0	0	0	0	2.33235e-06	0	0	0	0	6.99704e-06	0	0	0	0.00206879	3.96499e-05	0	0	0	0.0135066	5.59763e-05	0.000114285	0.000128279	1.86588e-05	0	0	0	4.66469e-06	0	0	0
57	D	GAT	4.56444e-06	0	2.28222e-06	2.28222e-06	5.47733e-05	0	0.000173449	0	2.054e-05	0.00704293	0	0.0213296	0.0010521	0	0	0.00186001	4.56444e-06	4.56444e-06	0.00626241	0	0.00170482	0	0	0	0.00018486	0	0	0	0	0	0	0	0	2.28222e-06	0.00707716	0	0	0	0	0	0	0	0	0	0	0	0
58	E	GAA	0.000169717	6.52759e-06	2.17586e-06	0.000335083	0	0	0	0	0	0.00219544	0.018373	0	0.0165496	0	0	0.00348138	2.17586e-06	0.000261103	8.92103e-05	0	4.35172e-06	8.70345e-06	0	2.17586e-06	0.0137928	3.26379e-05	0	0	0	0	0	0	0	2.82862e-05	0	0	0	0	0	0.000193652	0	5.22207e-05	0	0.000110969	0	0	0
59	F	TTC	0	0	0	0	0	0	0	3.8041e-05	0	0	0	0	0	0	0.0146771	0	0	0	0	2.23771e-06	0	0	0.00570839	0	0	0	0	0.0106783	0	3.8041e-05	0.000959976	5.59427e-05	0	0	0	0	8.95083e-06	0	0	0	0	0	0	0	0	0	0
60	P	CCT	0	0	0	2.30392e-06	0	0	2.30392e-05	0	0	0	0	0	0	0	0	0	0	0	0	2.30392e-06	0.00183622	0	0	0	0	0	2.30392e-06	1.15196e-05	0	0.000345588	0	0	0	0	0	0.0242257	0.0337639	0.000610539	0	1.15196e-05	0	0	0	1.61274e-05	0	0	2.99509e-05
61	K	AAG	0	2.37409e-05	0	0	0	0.000118705	0	0	0	1.89927e-05	6.64745e-05	0.000410718	0.0127584	0	0	0	0	4.98559e-05	0	0	0	0.000137697	0.00015669	0	0.0400746	0	0	0	0	0	0	1.66186e-05	0.0151657	0.0214238	0.00876039	0	0	0	0	0	0.000657623	6.88486e-05	0.0196765	0	0	2.37409e-06	0
62	C	TGT	0	0	1.68425e-05	0	0	0	0	0.0160942	0	0	4.81215e-06	0	0	7.21822e-06	0.000346475	0	7.21822e-06	0	0.00540404	0	0	0	0	0	0	0	0	0	0	0	0	0	0	0	0	0	0	0	7.21822e-06	0	0	0	0	0	1.20304e-05	0	0.000772349
63	D	GAT	0	0	0	0	2.35522e-06	0	0.000562899	0	4.71045e-06	0.00600347	0	0.00285218	0.00366944	0	4.71045e-06	0	7.06567e-06	0	0.00437836	2.35522e-06	0.000906761	0	0	2.35522e-06	2.35522e-06	0	0	0	0	2.35522e-06	0	0	0	5.65254e-05	0.00172638	0	0	0	2.35522e-06	0	0	0	0	0	0	0	0
64	G	GGA	0	0	0.000202724	0.000523894	0	0	0	0	0	0	4.5556e-06	0.000179946	6.8334e-06	0	0	0	0.00013439	0.0317617	0.0125438	0	0	0	0	0	0	0	0	0	0	0	0	0	0	0	0	0	0	0	0	2.2778e-06	0	0.000189057	6.8334e-06	1.82224e-05	0	0	0
65	I	ATT	0	0	0	0	0	0	8.98699e-06	0	0	0	0	0	0	0.000137052	0.000698738	0	0	0	0	0	0	0.00776026	0.00720307	0	0	0	0	2.24675e-06	0	0.000763894	0.000426882	0	0.00243547	0	1.7974e-05	0	0	0	0	0	0	0	0	0	0	0	0
66	I	ATT	0	0	0	0	0	0	4.58339e-06	0	0	0	2.2917e-06	0	0	0	0.000279587	0	0	0	0	0	0	0.015006	0.00943721	0	0	0	0	2.2917e-06	0	5.2709e-05	1.37502e-05	0	0.000112293	2.2917e-06	1.60419e-05	0	0	0	0	0	0	0	0	0	0	0	0
67	G	GGG	0	2.23815e-06	4.47631e-06	0	0	4.92394e-05	9.40024e-05	0	2.46197e-05	0	2.01434e-05	4.47631e-06	0.000284245	0	0	0.0248524	0.00116608	0	0.0878027	0	0	0	0	0	0	0	0	0	0	0	0	2.23815e-06	0	0	0	0	0	0	0	0	0	6.71446e-06	0.00023053	0	0	1.56671e-05	0
68	G	GGG	0	0	1.31685e-05	4.38949e-06	4.38949e-06	6.58423e-05	0	1.97527e-05	6.58423e-06	2.19474e-06	0	4.82844e-05	0.000320433	0	0	0.12523	0.00936936	0	0.00909941	0	0	0	0	0	0	0	0	0	0	0	0	0	0	0	0	0	0	0	0	0	0	4.38949e-05	0.00025898	0	0	1.53632e-05	0
69	P	CCG	0	2.1705e-06	0	0	0	0.000119377	2.1705e-06	0	0	0	0	0	0	0	0	0	0	0	0	0	1.08525e-05	0	0	0	0	2.1705e-06	1.08525e-05	2.1705e-06	0.000583864	4.34099e-06	0	0	0	0	0	0.0572121	0.00518749	0	0.0752207	6.51149e-06	0.000154105	0	0	0	0	1.51935e-05	0
70	P	CCT	0	0	0	2.21702e-06	0	0	2.43873e-05	0	0	0	0	0	0	0	0	0	0	0	0	2.21702e-06	7.98129e-05	0	2.21702e-06	0	0	0	1.55192e-05	2.21702e-06	8.8681e-06	0.000219485	0	0	0	0	2.21702e-06	0.0376296	0.0118655	0.0123134	0	4.43405e-06	0	0	0	0	4.43405e-06	0	1.77362e-05
71	C	TGT	0	0	1.91875e-05	0	0	0	0	0.0196458	0	0	0	0	0	1.06597e-05	0.000183347	0	0	0	5.11666e-05	0	2.13194e-06	0	0	2.13194e-06	0	0	0	0	0	0	0	0	0	0	0	0	0	0	4.26388e-06	0	0	0	0	2.13194e-06	6.39582e-06	0	0.000601208
72	Q	CAA	0.000227213	0	0	0	0	0	0	0	0	0	0	2.68525e-05	0	0	0	0	0	0	0	5.99016e-05	0.000710557	0	0	0	0.000898525	0	2.8918e-05	0	0	0	0	0	0	0	0	0.000105344	2.06557e-06	0	0	0	0.0138745	4.13115e-06	0	0.000696098	0	6.19672e-06	4.13115e-06
73	S	TCT	0	4.01778e-06	2.00889e-06	2.00889e-06	0	0	0.000488161	0	0.000269191	0	0	0	0	0	0.000182809	0	0	0	0	0	2.00889e-06	0	0	0	0	0	0	0	0	0	6.02667e-06	6.02667e-06	0	0	0	0.000220978	0.0018763	2.61156e-05	0.00641841	0	0	0	0	0	0	0	0
74	W	TGG	1.949e-06	0.000245574	0.000229982	0	0	0	0	2.5337e-05	0.000161767	0	0	0	0	3.898e-06	0	0	0	2.7286e-05	0	0	0	0	0	0	0	0	0	0	0	0	0	0.000163716	0	0	0	0	0	0	0	0	0	0	2.3388e-05	0	0	0.000504792	0
75	S	AGT	0	0	0	0	0	0	0	0	0.000880127	0	0	0	0	0	0	0	1.97781e-06	1.97781e-06	0.000872215	0	0	0	3.95563e-06	0.000128558	0	0	0	0	0	0	0	0	0	1.97781e-06	0.00018987	0	0	0	0	0	0	2.17559e-05	0.000219537	0	0	0	0.000104824
76	E	GAG	1.6445e-05	0.000148005	0	4.20261e-05	0	0.0011749	0	0	0	0.000297837	0.00246492	0.0760179	0	0	0	7.12616e-05	0	0.00270977	3.65444e-06	0	0	0	0	0	1.09633e-05	0.00124251	0	0	1.82722e-06	0	0	3.65444e-06	1.82722e-05	0	1.82722e-06	0	0	0	0	4.01989e-05	0.00196609	0	0	0	0	3.65444e-06	0
77	G	GGG	0	0	0	0	0	0.000946233	0	0	1.73303e-06	0	1.73303e-06	3.46605e-06	0.00028075	0	0	0.00846237	0.00193233	0	0.00667389	0	0	0	0	0	0	1.73303e-06	0	0	0	0	0	0	0	0	0	0	0	0	0	0	0	1.73303e-06	0.000694944	1.73303e-06	1.73303e-06	0.000459252	0
78	G	GGA	5.24524e-06	0	0.000136376	2.62262e-05	0	3.49683e-06	0	0	6.99366e-06	3.49683e-06	5.24524e-06	0.00026401	1.39873e-05	0	0	0	0.00219426	0.0541256	0.0565454	0	0	0	0	0	0	0	0	0	0	0	0	0	0	0	0	0	0	0	0	1.74841e-06	0	0.000236036	1.22389e-05	4.72072e-05	0	0	1.74841e-06
79	S	TCT	1.56813e-06	0	0	0	1.56813e-06	0	0.00065391	4.70439e-06	0.000431236	0	3.13626e-06	0	0	0.00193507	0.0010726	0	0	0	0	0	2.66582e-05	0	0	0.000680569	0	0	0	0	0	0	1.88176e-05	0	0	0	1.72494e-05	1.56813e-05	1.2545e-05	0	0.0022487	0	0	0	0	0	0	0	0
80	L	CTT	0	0	0	0	0	0	0	0	1.57867e-06	0	0	0	0	5.20962e-05	0.00257324	0	0	0	0	4.10455e-05	0.0148964	0	0	0.00092826	0	0	0.00656097	0.0196655	0.000115243	0	0	1.57867e-06	0	0	2.05228e-05	0	1.42081e-05	0	0.00127241	9.47204e-06	0	0	0	0	0	0	0.00141133
81	R	AGA	0	0	2.79599e-05	1.47157e-06	0	0	0	0	0	0	0	4.41472e-06	0	0	0	0.00146569	0	1.91304e-05	0	0	0	0.00104482	0	4.41472e-06	0.00893833	1.61873e-05	1.47157e-06	0	0	0	1.47157e-06	0	3.0903e-05	1.47157e-06	0.000160401	0	0	0	0	5.73913e-05	0	0	0.0190039	0.00288723	1.47157e-06	2.94315e-06	1.47157e-06
82	G	GGA	1.4071e-06	0	0.000128046	3.37703e-05	0	0	1.4071e-06	0	4.22129e-06	0	5.62838e-06	0.000188551	5.62838e-06	0	0	0	0.00098356	0.0116719	0.0168683	0	0	0	0	0	0	0	0	0	0	0	0	0	0	0	0	0	0	0	0	0	0	0.00015478	4.22129e-06	1.96993e-05	0	0	1.4071e-06
83	I	ATT	0	0	0	0	0	0	1.20012e-05	0	0	0	1.33347e-06	0	0	0.000210689	0.00494318	0	0	0	0.000120012	0	0	0.0223997	0.0413483	0	6.66736e-06	0	1.33347e-06	1.33347e-06	0	0.000389374	2.13356e-05	0	0.0038524	0	0.00112412	0	0	0	1.33347e-06	0	0	0	0	0	0	0	0
84	D	GAT	0	0	0	0	0	0	0.000182292	0	0	0.0178094	0	0.0146334	0.000417218	0	0	2.69587e-05	0.000201548	9.62811e-05	0.00441738	0.000101416	0.0124228	0	0	0	1.027e-05	1.28375e-06	0	0	0	0	0	0	0	3.20937e-05	0.0110325	0	0	0	0	2.5675e-06	1.28375e-06	0	0	0	0	0	3.85124e-06
85	D	GAT	4.93909e-06	0	0	0	1.11129e-05	0	9.7547e-05	0	0	0.0488031	0	0.00427231	6.79125e-05	0	1.23477e-06	3.70432e-06	3.33388e-05	0	0.000605038	0	7.40863e-06	0	0	0	0	0	0	0	0	0	0	0	0	1.35825e-05	0.000372901	0	0	0	0	0	0	0	0	0	0	0	0
86	P	CCT	0	0	0	1.24013e-06	0.000212063	4.21645e-05	0.0343727	0	4.96053e-06	0	0.000395602	0	0	0	0.00294035	0	0	0	1.24013e-06	6.20066e-06	0.00609401	0	0	3.59638e-05	0	0	1.24013e-05	0.000111612	0.000760201	0.013701	2.23224e-05	0	0	0	1.24013e-06	0.0189554	0.0229548	0.0146137	0	9.54901e-05	2.48026e-06	0	0	1.24013e-06	4.96053e-06	1.24013e-06	0.0026204
87	R	CGG	0	1.22828e-06	1.59677e-05	0	0	1.22828e-06	0	0	7.24688e-05	0	0	0	0	0	0	0	0	9.45779e-05	0	1.22828e-06	2.45657e-06	0	0	0	0	7.86102e-05	0.000337778	1.22828e-06	0.00292946	3.68485e-06	0	0	0.000104404	0	0	1.96525e-05	1.22828e-06	3.68485e-05	0	3.56202e-05	0.00179944	8.47516e-05	0.0175104	0.0301544	0.00592647	0	0.00998963
88	G	GGC	0	0	0	1.22866e-06	0.000229759	0	7.74055e-05	0.000140067	1.10579e-05	0.00084286	9.82927e-06	0	0	0	0	0.00132572	0	0.00015604	0.0433139	0	0	0	1.22866e-06	0	0	0	0	0	0	0	0	0	0	0	0	0	0	0	0	0	0	0	0	1.22866e-06	2.94878e-05	0	0
89	K	AAA	2.53397e-05	0	0	3.61996e-06	0	0	0	0	0	1.20665e-06	1.20665e-06	0.00333277	9.65322e-06	0	0	1.08599e-05	0	0	0	0	0	0.00263895	1.20665e-06	0	0	0.00942396	0	0	0	0	0	0	2.41331e-05	0.000475421	0.000800011	0	0	0	0	7.72258e-05	0	0.0125637	5.5506e-05	0	0	0	0
90	L	CTT	0	0	0	0	0	0	3.57247e-06	0	0	0	1.19082e-06	0	0	0	0.00179815	0	0	0	0	0	0.00150401	0	0	0.000169097	0	0	0.012774	0.00643403	0.0119511	0	2.38165e-06	2.38165e-06	1.19082e-06	0	1.19082e-06	1.19082e-06	2.38165e-06	2.38165e-06	0.000916935	0	0	0	0	0	1.19082e-06	1.19082e-06	0.00010122
91	F	TTT	0	0	0	0	0	0	1.13039e-06	0	5.65196e-05	0	0	0	0	0.0273227	0	0	0	0	0	0	0	0	2.37382e-05	0.00698469	0	0	3.39118e-06	3.61725e-05	0	0.00173628	0.0032024	0.000775449	0	0	1.13039e-06	0	0	0	1.13039e-06	0	0	0	0	0	0	0	0
92	Y	TAT	3.12885e-05	3.12885e-05	0	0	0	0	0	1.40259e-05	0.00937684	0	0.000202836	0	0	2.04994e-05	0.00479146	0	0	0	0	0.000146732	0.00184063	0	0	2.58939e-05	0	0	0	0	0	0.000155364	0	0	0	0	0.000285912	0	0	0	0	1.07891e-06	0	0	0	0	0	0	5.39457e-06
93	E	GAA	0.000151432	4.91662e-06	0	5.21162e-05	0	2.94997e-06	1.96665e-06	0	0	0.000287131	0.00586357	0	0.0365866	0	0	0.00138255	0	3.6383e-05	1.08166e-05	0.000141599	5.89995e-06	0	0	9.83325e-07	0.000193715	7.8666e-06	0	0	0	0	9.83325e-07	0	9.83325e-07	0	9.83325e-07	9.83325e-07	0	0	0	0.00112296	1.27832e-05	0	0	1.96665e-06	0	0	0
94	Y	TAT	1.9129e-05	2.29548e-05	0	0	0	0	0	5.73869e-06	0.000429446	0	2.48677e-05	1.9129e-06	0	0	0.00183447	0	0	0	0	0	0.000724988	0	0	0	0	0	0	0	0	1.9129e-06	0	0	0	0	0.000173117	0	0	0	0	0	0	0	0	0	0	0	0
95	I	ATT	0	0	0	0	0	0	0.000213985	0	0	0	2.85313e-06	0	0	0	0.00306141	0	0	0	2.85313e-06	0	0	0.00603627	0.0134183	0	1.90209e-06	0	0	7.60835e-06	0	0.000150265	0	9.51043e-07	5.32584e-05	0.000330012	0.00313369	0	0	0	1.90209e-06	0	0	0	0	0	0	0	0
96	R	CGG	0	9.27816e-07	7.42253e-06	0	0	0	0	9.27816e-07	1.85563e-06	0	0	0	0	0	9.27816e-07	9.27816e-07	0	0.000105771	0	1.85563e-06	9.27816e-06	0	0	0	0	9.27816e-07	1.11338e-05	1.85563e-06	0.000466691	0	0	0	1.85563e-06	0	9.27816e-07	0	0	9.64929e-05	0	9.27816e-06	0.00119967	0.000925032	0.00455929	0.0251169	0.00258304	0	0.0019345
97	I	ATT	0	0	0	0	0	0	1.01717e-05	0	9.24703e-07	0	0	0	0	1.84941e-06	0.00369604	0	0	0	1.84941e-06	0	0	0.00579696	0.0140481	0	0	0	0	0	0	9.61691e-05	6.8428e-05	0	0.00113739	9.24703e-07	0.000442933	0	0	0	0	0	0	0	0	0	0	0	0
98	L	TTA	4.97275e-05	9.04136e-07	1.08496e-05	5.42482e-06	0	0	0	0	0	0	0	0	0	1.08496e-05	0.00118804	9.04136e-07	0	0	0	0	0	0.0141732	1.80827e-06	0	0	0	0.0226242	0	4.79192e-05	3.07406e-05	0	0.0322207	6.60019e-05	0	0	6.32895e-06	0	0	0	9.04136e-07	0	9.04136e-07	0	0	0	0	0
99	K	AAA	3.22624e-05	4.48089e-06	0	0	0	0	0	0	0	1.79236e-06	6.63172e-05	0.0113474	0.000730385	0	0	0.00103688	0	0	0	1.79236e-05	3.22624e-05	0.00508133	0	5.0186e-05	0	0.0227907	1.07541e-05	0	0	0	0	0	2.59892e-05	0.00204239	0.018947	4.74974e-05	0	0	0	0.0192786	9.23063e-05	0.00967065	0.000128153	5.37707e-06	0	8.96178e-07	0
100	Q	CAA	0.000169739	2.73773e-06	4.56289e-06	2.64648e-05	0	0	0	0	0	1.82516e-06	0.00440958	0.0189296	1.00384e-05	0	0	0.000204417	0	0	6.38804e-05	0.000426174	0.0108871	0	0	0	0.000702685	9.12578e-07	0.00408014	0	2.73773e-06	9.12578e-07	0	0	0	0	1.82516e-06	3.10276e-05	0	9.12578e-07	0	0	0.00889946	1.7339e-05	0	0.0413188	0	3.19402e-05	0.000295675
101	K	AAA	3.45613e-05	0	0	5.60453e-06	0	0	0	0	0	5.60453e-06	0	0.00113679	2.42863e-05	0	0	5.60453e-06	0	0	0	0	0.000114893	0.00649752	0	0	0	0.0215261	1.49454e-05	0	0	0	3.92317e-05	0	1.86818e-06	0.00751474	0.00181026	9.34088e-07	0	0	0	0.00255753	2.42863e-05	0.0107542	4.2034e-05	2.80226e-06	0	0	0
102	K	AAA	3.02484e-05	0	0	0.000347856	0	0	0	0	0	0	4.72631e-06	0.0196681	1.70147e-05	9.45262e-07	0	1.98505e-05	0	9.45262e-07	0	0	0	0.0737985	2.07958e-05	2.1741e-05	0	0.0103761	2.83579e-06	0	0	0	0.000306265	0	0.000101143	0.000725016	0.00147177	0	0	0	0	0.011518	6.99494e-05	0.00449661	0.000165421	1.89052e-06	0	0	0
103	P	CCA	0	0	0	0.000118557	1.88186e-06	0	0	0	0	0	0	0	0	0	0	0	0	0	0	9.40928e-07	9.40928e-07	0	0	0	1.12911e-05	0	0.000779088	0	6.58649e-06	2.35232e-05	0	0	0	0	0	0	0.00480249	0.0313009	0.0247417	0.000187245	1.50548e-05	0	0	3.29325e-05	0	2.82278e-06	0
104	K	AAA	3.78591e-05	0	1.89296e-06	4.73239e-06	0	0	0	0	0	9.46478e-07	3.40732e-05	0.00417775	5.67887e-06	0	0	0.000146704	0	0	0	0	6.62534e-06	0.0216762	9.46478e-07	3.88056e-05	0	0.00225735	0	0	0	0	1.70366e-05	0	8.5183e-06	0.0031035	0.0286196	2.65014e-05	0	0	0	0.00423454	2.83943e-06	0.0280138	0.000186456	2.83943e-06	0	0	0
105	F	TTC	0	0	0	0	0	0	0	6.16448e-05	0	0	0	0	0	0	0.00296293	0	0	0	0	1.98854e-06	0	0	0.000976374	0	0	0	0	0.000710904	0	2.98281e-06	0.000692013	2.5851e-05	0	0	9.94271e-07	0	0	0	0	0	0	0	0	0	0	0	0
106	F	TTT	0	0	0	0	0	0	0	1.04898e-06	0.000156298	0	0	0	0	0.061334	0	0	0	0	0	0	3.14695e-06	0	3.14695e-06	0.000411201	0	0	0	4.61552e-05	0	0.00166788	0.000317842	0.000324136	0	0	0	0	0	0	4.19593e-06	0	0	0	0	0	0	0	1.04898e-06
107	L	CTT	0	0	0	0	0	0	0	0	0	0	0	0	0	2.09748e-06	0.000418448	0	0	0	0	4.19497e-06	0.000155214	0	2.30723e-05	0.000758241	0	0	0.00990327	0.0320653	0.0041677	0	0	0	1.04874e-06	0	0	5.24371e-06	2.20236e-05	2.09748e-06	0.00062505	1.04874e-06	0	0	0	1.04874e-06	3.14623e-06	0	4.82422e-05
108	A	GCC	0	0	0	0.00753277	0	0.00625891	0.0197194	1.06155e-06	0	0.000126325	3.18466e-06	0	2.1231e-06	5.30776e-06	0	2.1231e-06	0.000128448	0	2.1231e-06	0	0	0	1.69848e-05	0	0	0	0	2.1231e-06	0	0	0	0	0	0	0	0	5.83854e-05	0	0	0	0	0	0	0	1.06155e-06	0	0
109	E	GAA	0.000126957	3.2006e-06	0	4.48085e-05	0	3.2006e-06	0	0	0	5.86777e-05	1.92036e-05	0	0.0228726	0	0	0.000238978	0	7.46808e-06	0	0	0	0	0	0	0.000384073	5.33434e-06	0	0	0	0	0	0	0	0	0	0	0	0	0	1.70699e-05	1.06687e-06	0	0	0	0	0	0
110	N	AAC	0	0	0	0	0	0	0	0	0	0.000512077	1.17107e-05	0	0	0	0	1.06461e-06	0.000166079	0	0	3.19383e-05	1.06461e-06	0	0.000185242	0	8.41042e-05	7.45227e-06	0	0	0	0	0	0	0	0	0.017729	0	1.06461e-06	0	0	0	0	3.19383e-06	0	0	0	0	0
111	V	GTT	0	0	0	2.08245e-06	4.1649e-06	0	0.00085901	0	0	0	2.70718e-05	0	1.04122e-06	4.1649e-06	0.000184297	0	0	1.04122e-06	4.37314e-05	0	0	2.08245e-06	4.1649e-06	0.00145876	0	0	0	0	0	2.08245e-05	0	0	0	0	0	0	0	0	0	0	0	0	0	0	0	0	0
112	K	AAA	2.87516e-05	1.02684e-06	1.02684e-06	0	0	0	0	0	0	0	1.02684e-06	0.00162344	2.05368e-06	1.02684e-06	0	8.21473e-06	0	1.02684e-06	0	0	0	0.00645165	0	1.02684e-06	0	0.00752059	1.02684e-06	0	0	0	1.23221e-05	0	2.46442e-05	0.00236892	0.00103403	0	0	0	0	6.4691e-05	0	0.0197287	0.000118087	1.43758e-05	0	0	0
113	G	GGA	0	0	0.00021781	0.000169293	0	0	0	0	0	0	2.06455e-06	0.000222972	1.03228e-06	0	0	0	0.000749433	0.011706	0.003454	0	0	0	0	0	0	0	0	0	0	0	0	0	0	0	0	0	0	0	0	0	0	0.000154841	2.06455e-06	2.68392e-05	0	0	0
114	M	ATG	0	0	0	0	0	0	0	0	0	0	0	0	0	0	0	0	0	0	0	0	0	0.0107578	0.0016468	0.000351007	2.0231e-06	4.55197e-05	0	0	0.000454185	0	2.0231e-06	0.000684819	0	0	0	0	0	1.01155e-06	0	0	0	0	2.42772e-05	0	0	0	2.0231e-06
115	L	CTG	0	1.98869e-06	0	0	0	0	0	0	0	0	0	0	0	0.000201852	3.97737e-06	0	0	0	0	0	0	0.000207818	0	0	0	9.94343e-07	0.0351421	0.00235858	0	0.00420011	9.44626e-05	0.0194334	0.00735118	0	0	1.88925e-05	0	0.000555838	2.98303e-06	1.98869e-06	0.00160089	0	9.94343e-07	0	0	0.000398732	0
116	A	GCT	0	0	0	0.00693221	0.00508112	0.000484998	0	0	0	2.96333e-06	0.00253759	9.87775e-06	0	0	0	0	0	0	0.000594641	0	0	0	0	3.9511e-06	0	0	0	0	0	1.87677e-05	0	0	0	0	0	9.87775e-07	0	0	1.778e-05	0	0	0	0	0	0	0	0
117	Q	CAG	1.00041e-05	0.000215088	0	0	0	0	0	0	0	0	0	0	0.000599246	0	0	0	0	0	0	0.00132755	0.0031653	0	0	0	0.000225093	0.00247302	1.10045e-05	0	0.00963296	1.00041e-06	0	1.50062e-05	1.00041e-06	0	0	5.00206e-06	0	0.00051121	1.00041e-06	0.053591	0	0	6.00247e-06	0.00166368	0	0.0232416	2.00082e-06
118	R	CGT	0	0	1.00569e-06	0	0	0	2.01138e-06	3.9222e-05	0.00659935	0	0	0	0	0	4.02276e-06	0	1.00569e-06	0	0.00039222	1.70968e-05	0.00260675	0	0	0	0	0	1.00569e-06	7.03984e-06	0	0.00121588	0	0	0	0	0	0	0	0	0.00085886	1.00569e-06	0	4.12333e-05	0	0.0042058	0.0220226	0.000979543	0
119	H	CAT	0	9.84971e-07	0	0	0	0	0	0	0	0	7.87977e-06	0	0	0	9.84971e-07	0	0	0	0	0.0569688	0	0	0	0	0	0	0	4.92486e-06	0	0.000450132	0	0	0	7.87977e-06	0.000574238	0	2.95491e-06	0	4.03838e-05	0.000589013	0.000266927	0	0	0	4.33387e-05	0	0.000453087
120	N	AAT	0	0	0	4.85165e-05	2.9704e-06	0	0.00113271	0	0.00242483	0.00116143	0.0114469	1.08915e-05	0	9.90132e-07	0.00217532	0	9.90132e-06	0	0.000155451	1.68322e-05	0.0202433	0.000305951	0.00859534	0.0295951	0.0293327	0.00479719	0	0	0	3.96053e-06	0	0	2.9704e-06	0.182572	0	9.90132e-07	0	0	1.98026e-06	4.95066e-06	9.90132e-07	0.000362388	1.28717e-05	0	0	0	2.17829e-05
121	K	AAG	0	0.000118985	0	0	0	5.75732e-06	0	0	0	0.000389579	0.000118025	3.83822e-05	0.0136189	0	0	0	0	0.000191911	0	0	0	7.67643e-06	3.16653e-05	4.79777e-06	0.010795	0	0	0	9.59554e-07	0	0	0	0.0076035	0.00110924	0.0078693	0	0	9.59554e-07	0	0	0.00394473	2.20697e-05	0.0316432	0	0	9.59554e-07	0
122	A	GCT	0	0	0	0.00601598	0.0112915	0.00340171	0	0	0	5.74775e-06	0.00412401	0	9.57958e-07	0	4.78979e-06	0	0	0	0.000371688	0	8.62162e-06	0	0	3.73604e-05	0	0	0	0	0	2.87387e-06	0	0	0	0	0.000113039	0	1.91592e-06	0	0.00356648	0	0	0	0	0	0	0	0
123	V	GTT	0	0	1.91525e-06	9.57624e-07	8.61862e-06	2.87287e-06	0.0023682	0	0	0	2.68135e-05	0	2.87287e-06	5.74575e-06	0.000481685	2.87287e-06	7.66099e-06	4.78812e-06	0.00107158	0	0	1.91525e-06	1.81949e-05	0.0144601	0	0	9.57624e-07	8.71438e-05	0	0.0137026	1.91525e-06	0	0	0	1.14915e-05	0	0	0	1.62796e-05	0	0	0	0	0	0	0	1.91525e-06
124	Q	CAA	0.000226697	3.74706e-06	1.49882e-05	0	0	0	0	0	0	0	6.55735e-06	0.00503324	6.55735e-06	0	0	1.12412e-05	0	9.36765e-07	0	0.00152131	0.00473816	7.21309e-05	0	0	0.00376486	2.81029e-06	0.00451521	0	3.74706e-06	7.49412e-06	0	0	0	1.87353e-06	0	8.43088e-05	9.36765e-07	1.87353e-06	0	0	0.0175241	0.000113349	0	0.036739	5.62059e-06	0.000117096	2.24824e-05
125	E	GAA	0.00013765	6.2977e-06	1.07961e-05	0.000796209	8.99671e-07	0.000186232	0	0	0	0.00537734	0.0194194	0	0.0344079	0	0	0.0610247	9.89638e-06	0.000608178	2.33915e-05	0	0	6.38767e-05	0	0	0.00567873	0.000511913	0	0	0	0	0	0	0	4.49836e-06	0.000376063	0	0	0	0	0.000259105	1.79934e-06	0.000125054	0	8.99671e-07	0	0	0
126	F	TTT	0	0	0	0	0	0	8.71032e-07	8.71032e-07	0.000636724	0	0	0	0	0.00569742	0	0	0	0	0	0	1.74206e-06	2.43889e-05	8.71032e-06	0.0126718	0	0	0.000327508	9.58135e-05	8.71032e-07	0.0179215	0.000925036	0.000299635	0	0	0	0	0	0	5.22619e-06	0	0	0	0	0	0	0	0
127	I	ATC	0	0	0	0	9.88661e-05	0	0	0	0	7.87429e-06	0	0	0	0.00191345	1.1374e-05	0	0	0	0	0	0	0.00225642	0	0.00862935	8.74921e-07	8.74921e-07	0	0.00756982	0	5.24953e-06	0	8.74921e-07	0.00106915	0.0077483	1.31238e-05	0	8.74921e-06	0	0	0	0	8.74921e-07	0	0	6.38693e-05	0	0
128	Q	CAA	0.00021483	3.49317e-06	6.63702e-05	0	0	0	0	0	1.74658e-06	0	0	0.000405207	1.74658e-06	0	0	4.01714e-05	0	0	0	0.00734438	0.00704222	1.74658e-06	0	0	0.00082788	3.49317e-06	0.00497252	5.23975e-06	3.49317e-06	4.01714e-05	1.74658e-06	0	0	0	0	0.000124007	0	0	8.73292e-07	0	0.012034	0.00181907	1.74658e-06	0.128613	5.93838e-05	0.000420053	0.000170292
129	E	GAA	0.000135304	0	0	0.000706116	8.45648e-07	5.32758e-05	2.53694e-06	0	0	0.000538678	0.0590415	0	0.00489292	0	0	0.00412084	0	1.6913e-06	6.08867e-05	0	0	0	0	0	0.0105647	5.07389e-06	0	0	0	0	0	0	0	0	0.000207184	0	0	0	0	0.000114162	0	9.30213e-05	0	0	0	0	0
130	F	TTT	0	0	0	0	0	0	2.43968e-06	0	0.00100108	0	0	0	0	0.0138355	0	0	0	0	0	0	2.43968e-06	0	1.95175e-05	0.00172567	0	0	8.13228e-07	8.94551e-06	0	0.0035839	0.00391407	0.00175901	0	0	0	0	0	0	1.30117e-05	0	0	0	0	0	0	0	0
131	D	GAT	0	0	0	0.000189568	8.03254e-07	0	0.0020491	0	2.40976e-06	0.00677786	0	0.00952579	0.000112456	1.60651e-06	0.000567097	3.13269e-05	1.04423e-05	0	0.00362027	8.03254e-07	0.00519786	0	8.03254e-07	0.000112456	0	0	8.03254e-07	8.03254e-07	0	0.0016531	0	0	0	1.84748e-05	0.00418977	0	0	0	8.03254e-07	0	0	0	0	0	0	0	2.40976e-06
132	N	AAT	0	7.83311e-07	0	0	1.56662e-06	0	1.64495e-05	0	1.56662e-06	1.2533e-05	0.0167934	2.34993e-05	1.17497e-05	0	2.34993e-06	7.83311e-07	0	0	0.000332124	0	0.00046842	0.000212277	5.24818e-05	0.0112092	0.013733	0.016777	0	0	0	0	7.83311e-07	0	3.05491e-05	0.00685319	0	0	0	0	0	0	0	2.66326e-05	0.000186428	0	0	0	0
133	A	GCT	0	0	0	0.0132203	0.0156645	0.0132433	0	0	0	2.30372e-06	0.00238589	0.000102132	2.30372e-06	0	2.30372e-06	0	6.91116e-06	6.06646e-05	0.00126628	0	0	0	0	4.60744e-05	0	0	0	0	0	1.45902e-05	0	0	0	0	5.37534e-06	7.67906e-06	7.67906e-07	7.67906e-07	0.00012824	0	0	0	0	0	0	0	0
134	G	GGA	0	0	0.000144071	0.00065961	0	0	1.55752e-06	0	7.00884e-06	0	0.000124602	0.00813025	7.7876e-06	0	0	0	0.000394831	0.0060533	0.0330147	0	0	4.67256e-06	0	0	2.56991e-05	0	0	0	0	0	7.7876e-07	0	0	0	0	7.7876e-07	0	0	0	0	0	0.00693174	3.11504e-06	0.00180439	0	7.00884e-05	0
135	Y	TAT	2.71409e-05	3.72218e-05	0	0	0	0	0	1.78355e-05	0.00038385	0	2.559e-05	0	0	0.000100034	0.00716908	0	0	0	0	1.08564e-05	0.000628118	0	0	4.65273e-06	0	0	0	0	0	1.55091e-06	7.75455e-07	0	0	0	2.86918e-05	0	0	0	0	0	0	0	0	0	0	0	0
136	D	GAT	7.86041e-07	0	0	1.57208e-06	2.35812e-06	0	0.000793901	7.86041e-07	9.43249e-06	0.00872191	0	0.00321648	0.00126474	0	0	0.000191794	0.000141487	7.86041e-07	0.0130357	3.14416e-06	0.0038799	0	0	3.14416e-06	3.14416e-06	1.57208e-06	0	0	0	5.50228e-06	1.57208e-06	0	0	1.65069e-05	0.0121561	0	0	0	7.86041e-07	0.000462192	7.86041e-07	0	0	0	0	0	1.57208e-06
137	V	GTC	0	0	0	7.91671e-07	0.00427819	1.58334e-06	5.46253e-05	0	0	0.000200293	0	0	0	0.000353877	4.75003e-06	0	0.000146459	0	7.91671e-07	0	0	3.08752e-05	0.0109061	0.000170209	0	0	0	0.00705696	7.91671e-07	0.000429877	0	7.91671e-07	0	6.33337e-06	0	0	3.95835e-06	0	0	0	0	0	0	0	0	0	0
138	H	CAT	2.38153e-06	1.58769e-06	0	0	0	0	0	0	0.00028499	1.58769e-06	0.00424548	1.032e-05	0	0	2.06399e-05	0	0	0	1.58769e-06	0.00803132	0	0	0	9.04982e-05	1.34954e-05	7.93844e-07	7.38275e-05	4.76307e-05	0	0.00567678	0	0	0	1.34954e-05	0.00410894	0	1.58769e-06	0	5.00122e-05	0.00728193	0.000628725	0	0	3.17538e-06	0.000166707	1.58769e-06	0.01873
139	I	ATT	0	0	0	0	2.3479e-06	0	0.000133048	0	0.0001487	0	2.89574e-05	0	0	8.60896e-06	0.0106814	0	7.82633e-07	0	9.3916e-06	0	0	0.000576018	0.0157114	0	1.56527e-06	0	0	2.3479e-06	1.56527e-06	0.00046958	3.52185e-05	3.13053e-06	0.0113709	4.06969e-05	0.00749841	0	0	0	3.13053e-06	0	0	0	1.72179e-05	0	0	0	0
140	I	ATT	0	0	0	7.67284e-07	0	0	0.000101281	7.67284e-07	0.000204865	0	8.74703e-05	0	0	1.30438e-05	0.00766209	0	0	0	1.38111e-05	0	3.83642e-06	0.038556	0.0258337	0	0.0010811	5.44771e-05	1.53457e-06	7.67284e-07	2.30185e-05	0.000244763	0.000576997	3.22259e-05	0.060353	0.000264713	0.121306	0	0	0	7.67284e-07	0	0	9.2074e-06	7.28919e-05	0	0	0	7.67284e-07
141	L	TTG	0	0.000111619	7.80552e-07	0	0	4.68331e-06	0	0	0	0	0	0	2.34166e-06	0.000853143	0.000787577	0	0	7.80552e-07	0	0	0	0.000539361	8.11774e-05	1.32694e-05	2.34166e-06	0.000375445	0.000295829	0	0.0229295	7.02497e-06	0.0332	0	0.0475247	0	0	0	0	1.63916e-05	0	0	0	0	2.34166e-06	0	0	1.5611e-06	0
142	L	CTT	0	0	0	0	0	0	7.59985e-07	0	0	0	0	0	0	0.000201396	0.00826255	0	0	0	7.59985e-07	0.00499538	0.00047423	3.79992e-06	0.000183156	0.00132237	0	0	0.00444287	0.112996	0.000220396	0	5.31989e-06	0	0	0	0	2.27995e-06	0.000101838	7.59985e-07	0.00206108	1.51997e-06	0	0	0	9.8798e-06	1.21598e-05	0	0.000445351
143	N	AAT	0	0	0	0	0	0	7.44972e-07	0	2.23491e-06	4.32084e-05	0.00149516	0	0	0	0	0	0	0	0	0	2.6819e-05	0	0	7.8967e-05	0.000132605	7.52421e-05	0	0	0	0	0	0	0	0.0191778	0	0	0	0	0	0	0	0	0	0	0	0	7.44972e-07
144	A	GCG	0	0	0	0.0130149	0.0230346	0	0.0136226	0	0	2.23139e-06	7.43795e-07	7.43795e-07	9.59496e-05	0	0	1.48759e-06	1.48759e-06	0.000353303	0	0	7.43795e-07	0	0	0	0	0	0	0	7.43795e-07	0	0	0	7.43795e-07	0	0	0	7.43795e-07	1.41321e-05	0	0	0	0	0	0	0	0	0
145	N	AAT	0	1.46906e-06	0	0	0	0	0	0	8.81434e-06	1.17525e-05	0.000873354	7.34528e-07	1.46906e-06	0	1.90977e-05	0	0	0	1.46906e-06	2.20358e-06	0.000304829	0	3.67264e-06	0.00386582	0.00391357	0.000793291	0	1.46906e-06	0	0	0	0	0	0.0230803	0	0	0	0	0	0	0	5.87623e-06	7.34528e-07	0	0	0	0
146	D	GAT	1.45429e-06	7.27145e-07	0	0	2.90858e-06	0	0.000187603	0	7.27145e-07	0.0169519	0	0.00501221	0.00115034	0	0	5.09001e-06	1.38158e-05	7.27145e-07	0.00179896	0	0.000398475	0	0	7.27145e-07	2.90858e-06	1.30886e-05	0	0	0	0	1.45429e-06	0	7.27145e-07	3.9993e-05	0.0227458	0	0	0	0	0	0	0	0	0	0	0	0
147	Y	TAT	7.71554e-05	2.64533e-05	0	0	0	0	0	4.40888e-06	0.00153576	0	8.08295e-06	0	0	2.05748e-05	0.0262637	0	0	0	7.34814e-07	2.86577e-05	0.00454923	0	0	2.86577e-05	0	0	0	0	0	2.20444e-05	3.67407e-06	3.67407e-06	0	7.34814e-07	0.000200604	0	0	0	0	7.34814e-07	0	0	0	0	0	0	4.40888e-06
148	G	GGT	0	0	1.50752e-06	0	6.33159e-05	0	0.00204948	5.80396e-05	0.00296907	0.000183918	0.0101592	1.50752e-06	1.50752e-06	0	2.26128e-06	0.00477659	0.122173	0.00191003	0	0	7.53761e-07	0	0	5.27633e-06	0	0	0	0	0	7.53761e-07	0	0	0	0	4.89945e-05	0	0	0	0	0	0	7.53761e-07	1.50752e-06	7.53761e-07	2.03516e-05	0	0.000440197
149	V	GTA	2.97648e-06	0	0	0.00368786	7.4412e-07	0.00012278	0.000663011	0	0	0	5.20884e-06	0.00668741	2.4556e-05	0	1.48824e-06	0.000169659	0	1.48824e-06	0	0	0	0.0112764	6.84591e-05	2.4556e-05	1.48824e-06	0	0.00332919	7.4412e-07	1.11618e-05	4.68796e-05	0.00129328	0	8.18532e-06	0	0	2.97648e-06	0	0	0	0	0	7.4412e-07	0	0	0	0	0
150	A	GCT	0	7.41008e-07	0	0.00997767	0.00920257	0.0166097	0	0	0	7.41008e-07	9.18849e-05	7.41008e-07	1.11151e-05	0	7.41008e-07	0	7.41008e-07	0	0.00112337	0	7.41008e-07	0	0	0	0	0	0	0	0	2.96403e-06	0	0	0	0	0	7.41008e-07	4.81655e-05	0	0.00549012	0	0	0	0	0	0	0	0
151	Q	CAA	0.000189757	7.41237e-06	0	0	0	0	0	0	0	0	7.41237e-07	2.07546e-05	7.41237e-07	0	0	0	0	0	0	4.3733e-05	0.000189015	0	0	0	7.93124e-05	2.96495e-06	1.77897e-05	0	7.41237e-07	0	7.41237e-07	0	0	0	0	3.85443e-05	7.41237e-07	2.22371e-06	0	0	0.0256535	0	0	0.000410645	0	1.70485e-05	7.41237e-07
152	D	GAT	0	0	0	0	7.35123e-07	0	0.00116664	0	7.35123e-07	0.0153141	0	0.00240679	0.000235975	0	0.000155111	2.94049e-06	4.99884e-05	1.47025e-06	0.00259793	0	0.00194293	0	0	0.000252147	7.35123e-07	0	0	0	0	0	0	0	0	6.61611e-06	0.00200321	0	0	0	0	7.35123e-07	0	0	0	0	0	0	2.20537e-06
153	R	AGA	0	0	4.00623e-05	0	0	0	0	0	0	0	0	0	0	0	0	0.000472162	0	1.50234e-05	0	0	0	9.44325e-05	0	0	0.000151664	2.86159e-06	2.14619e-06	0	0	0	7.15398e-07	0	5.00778e-06	0	0	0	0	0	0	1.4308e-06	0	0	0.020343	0.00120616	0	7.15398e-07	0
154	K	AAA	1.88451e-05	0	0	1.44962e-06	0	0	0	0	0	7.97292e-06	2.39187e-05	0.00864916	1.23218e-05	0	0	2.24691e-05	0	0	0	3.40661e-05	0	0.0031522	1.44962e-06	1.81203e-05	0	0.0107199	0	0	0	0	0	0	4.78375e-05	0.00837736	0.00670232	7.2481e-07	0	0	0	0.00227808	1.44962e-06	0.00860567	4.2039e-05	5.50856e-05	0	0	0
155	R	CGT	0	0	0	0	0	0	0	7.38948e-07	0.000258632	0	0	0	0	0	1.4779e-06	0	0	0	1.25621e-05	1.404e-05	0.000239419	0	0	0	0	0	0	5.17263e-06	7.38948e-07	0.000162568	0	0	0	0	7.38948e-07	0	0	0	1.84737e-05	0	0	0	0	0.000537215	0.00552954	0.000376863	0
156	V	GTT	0	0	0	1.43957e-06	6.83794e-05	2.87913e-06	0.00280715	0	7.19783e-07	0	1.72748e-05	0	7.19783e-07	5.03848e-06	0.000192182	0	0	7.19783e-07	0.000517524	0	7.19783e-07	0	1.15165e-05	0.00239472	0	0	0	7.19783e-07	1.94341e-05	0.000377166	0	0	4.75057e-05	0	0	0	0	0	2.15935e-06	0	0	0	0	0	0	0	0
157	F	TTT	2.13428e-06	0	0	0	0	0	0	0	0.00109915	0	0	0	0	0.00943279	0	0	0	0	1.42285e-06	0	0	0	4.97998e-06	0.00280159	0	0	0	4.48198e-05	4.48198e-05	0.00178283	0.0020923	0.00313312	6.26054e-05	0	0	0	0	0	7.11425e-07	0	0	7.11425e-07	0	0	0	0	0
158	Y	TAT	2.55452e-05	2.05781e-05	0	0	0	0	0	1.13534e-05	0.00114812	0	1.34822e-05	0	0	5.67671e-06	0.0131402	0	0	0	0	1.84493e-05	0.000427173	0	0	0	7.09589e-07	0	0	0	0	5.67671e-06	0	0	0	0	4.89617e-05	0	0	0	0	0	7.09589e-07	0	0	0	0	0	7.09589e-07
159	I	ATT	0	0	0	0	0	0	1.58909e-05	0	6.90909e-07	0	2.76364e-06	0	0	6.90909e-07	0.000518182	0	0	0	0	0	0	0.0105336	0.0172665	0	2.07273e-06	0	6.90909e-07	1.38182e-06	0	0.000405563	1.38182e-06	0	0.000266	6.90909e-07	0.000395891	0	0	0	0	0	0	0	0	0	0	0	0
160	G	GGT	0	0	4.08364e-06	0	6.80606e-07	0	0.000612545	2.72242e-06	0.000200779	2.04182e-06	0.000191931	3.40303e-06	1.36121e-06	0	2.04182e-06	0.00837009	0.0136598	0.000365485	0	0	0	0	0	0	0	0	0	0	0	0	0	0	0	0	0	0	0	0	0	0	0	2.04182e-06	0	0	0	0	1.15703e-05
161	F	TTT	0	0	0	0	0	0	6.58996e-07	1.31799e-06	0.000349268	0	1.31799e-06	0	0	0.0366626	0	0	0	6.58996e-07	0	0	0	1.31799e-06	1.05439e-05	0.000756527	0	0	6.58996e-07	0.000202312	1.31799e-06	0.00127318	0.000226036	0.000258985	6.58996e-07	0	0	0	0	0	1.97699e-06	0	0	0	0	0	0	0	1.31799e-06
162	R	AGA	1.28688e-06	0	3.53893e-05	1.93032e-06	0	0	0	6.43441e-07	1.28688e-06	0	0	0.000155713	0	0	0	0.0434574	4.11802e-05	3.47458e-05	1.02951e-05	0	0	0.00370558	4.50409e-06	1.02951e-05	0.00220893	3.86065e-06	6.43441e-07	0	0	0	3.28155e-05	0	3.21721e-06	2.57376e-06	8.49342e-05	0	0	0	0	0	0	0	0.014056	0.000389282	0	1.28688e-06	0
163	K	AAA	1.61779e-05	9.95564e-06	6.22227e-07	1.05779e-05	0	1.61779e-05	6.22227e-07	6.22227e-07	0	0.000171735	4.35559e-06	0.0108355	0.000294936	0	0	8.89785e-05	1.86668e-06	1.86668e-06	0	0.000128179	6.22227e-07	0.00377007	6.22227e-06	5.04004e-05	0	0.0511334	2.48891e-06	6.22227e-07	0	0	0	0	0.000247646	0.0142471	0.00483284	0	0	0	0	0.00649356	4.35559e-05	0.0306963	0.00467853	2.30224e-05	0	0	0
164	E	GAG	3.11392e-06	0.000118952	0	1.86835e-05	0	0.00631939	2.49113e-06	0	0	0.000711219	0.000457746	0.0076017	0	0	0	3.61215e-05	4.67088e-05	0.0133749	6.22784e-07	0	0	0	0	0	9.59087e-05	0.0059644	0	0	0	0	0	4.35949e-06	3.11392e-06	6.22784e-07	3.11392e-06	0	0	0	0	0	9.83998e-05	0	0.000104628	0	0	0	0
165	L	TTA	3.59907e-05	1.24106e-06	9.92847e-06	0	0	0	0	0	0	0	0	6.20529e-07	0	0.0010518	0.00396518	6.20529e-07	0	0	0	0	0	0.00483889	6.20529e-07	0	1.24106e-06	0	0.0228349	4.34371e-06	4.90218e-05	2.73033e-05	0	0.0085844	2.42006e-05	0	0	5.58477e-06	0	0	0	6.20529e-07	0	0	0	0	0	0	0
166	N	AAT	6.24111e-07	0	0	0	0	0	6.24111e-07	0	4.36878e-06	1.18581e-05	0.0102853	5.24253e-05	0	0	6.24111e-07	0	6.24111e-07	0	0.000569189	4.43119e-05	0.0198804	1.18581e-05	1.24822e-06	0.00625921	0.00174751	0.000331403	0	0	0	1.80992e-05	0	0	0	0.0141255	0	0	0	0	0	0.00240969	0.000159772	6.24111e-07	1.24822e-06	2.49644e-06	6.24111e-07	0	1.93474e-05
167	I	ATA	0	0	0	3.09723e-06	0	0	0	0	0	0	0	2.47778e-06	0	6.19446e-07	4.95557e-06	0	0	0	0	0	0	0	2.72556e-05	0.000198842	0.00176666	0	4.39807e-05	0	0	0	0.0111779	8.98197e-05	0.0027299	0	0	0	0	0	0	0	0	1.36278e-05	0	0	0	0	0
168	N	AAT	2.54874e-06	6.37185e-07	0	0	6.37185e-07	6.37185e-07	0	0	0.000381037	0.000472791	0.00491652	0.000318592	5.28864e-05	0	0	6.37185e-07	0	0	1.91155e-06	0.000112782	0.00505479	0	6.56301e-05	0.00269019	0.0299177	0.0502465	0	0	0	0	0	0	6.69044e-05	0.141451	0	0	0	0	0	0.000213457	0.000109596	0.000385497	2.61246e-05	0	1.27437e-06	0	1.91155e-06
169	Y	TAT	3.46209e-05	2.26367e-05	0	0	0	0	0	3.32893e-06	0.00023702	0	2.19709e-05	0	0	0.000210388	0.00203398	0	0	0	0	1.33157e-06	0.00195741	0	0	0	1.99736e-06	0	0	0	0	0	0	0	0	6.65786e-07	9.78705e-05	0	0	0	0	6.65786e-07	6.65786e-07	0	0	0	0	0	0
170	L	CTT	0	0	0	0	0	0	0	0	2.086e-06	0	6.95332e-07	0	0	3.47666e-06	0.00158605	0	0	0	0	0.000382433	0.0149573	2.086e-06	3.47666e-06	0.00364632	0	0	0.0154482	0.017352	0.000967902	0	2.086e-06	0	0	0	6.95332e-07	2.64226e-05	3.40713e-05	1.39066e-06	0.0141987	8.41352e-05	6.95332e-07	0	0	1.39066e-06	2.15553e-05	0	0.0012064
171	P	CCA	7.28274e-07	0	2.18482e-06	0.000465367	1.45655e-05	0	0	0	0	0	0	2.18482e-06	0	0	0	0	0	0	0	6.55447e-06	5.09792e-06	1.45655e-06	0	0	5.09792e-06	0	0.00300122	2.18482e-06	1.82069e-05	7.28274e-07	1.45655e-06	0	0	0	0	0	0.0105461	0.0119714	0.00705479	0.00266476	7.28274e-07	7.28274e-07	0	0.00802704	1.45655e-06	1.09241e-05	2.9131e-06
172	P	CCC	0	0	0	0	0.000627649	0	1.46305e-06	0	0	0	0	0	0	2.9261e-06	0	0	0	0	0	0.000678125	5.85221e-06	7.31526e-07	0	0	0	0	7.31526e-07	0.00219312	7.31526e-07	8.3394e-05	0	0	0	7.31526e-07	0	0.00185735	0	0.0031302	0.0193635	7.31526e-07	0	0	0	0	0.000168983	1.46305e-06	2.19458e-06
173	I	ATT	0	0	0	0	7.59486e-07	0	0.000227846	0	0	7.59486e-07	0.000729866	0	0	3.03794e-06	0.00403439	0	0	0	0.00016253	0	8.43029e-05	0.00893156	0.0295607	0	9.87332e-06	7.59486e-07	1.51897e-06	4.40502e-05	0	0.00635614	1.51897e-06	0	0.00276073	6.37968e-05	0.00761005	0	0	0	7.74676e-05	0	0	7.59486e-07	7.59486e-07	0	0	0	1.51897e-06
174	P	CCA	1.58573e-06	0	0	0.000661248	0	7.92864e-07	7.92864e-07	0	0	0	0	0	0	0	0	0	0	0	0	2.45788e-05	0.00427591	1.58573e-06	0	0	7.92864e-07	0	0.000658077	7.92864e-07	1.03072e-05	2.37859e-06	0	0	0	0	0	0	0.000508226	0.0344008	0.0179726	0.00151596	6.34291e-06	0	0	0.00297086	0	1.58573e-06	2.37859e-06
175	H	CAT	8.25392e-06	7.75869e-05	8.25392e-07	0	0	0	0	0	7.84123e-05	8.25392e-07	0.00178037	1.65078e-06	8.25392e-07	9.90471e-06	9.40947e-05	0	0	0	2.64126e-05	0.0142966	0	0	0	8.25392e-07	1.56825e-05	5.77775e-06	0.000115555	5.44759e-05	4.29204e-05	0.00936325	0	0	0	2.47618e-06	0.000553013	0	1.65078e-06	1.65078e-06	0.000406093	0.0159499	0.0187298	1.65078e-06	0	0.000384633	6.35552e-05	9.57455e-05	0.0143115
176	L	TTG	0	0.000779434	8.24798e-07	0	0	0.0001031	0	0	0	0	0	0	6.35094e-05	0.000499828	0.000199601	0	0	4.94879e-06	0	0	0	0.000352189	0	2.47439e-06	8.24798e-07	8.24798e-07	0.000112997	1.07224e-05	0.0347347	1.6496e-05	0.00517808	0	0.00712048	0	0	0	0	0.000852016	1.6496e-06	0	1.2372e-05	0	0	0	0	3.29919e-06	0
177	I	ATA	0	0	0	9.23732e-06	0	0	0	0	0	0	0	5.87829e-06	0	0	4.61866e-05	0	0	0	0	0	0	0	0.00055172	0.00241598	0.00773247	4.19878e-06	0.000427436	0	0	0	0.00510824	2.26734e-05	0.00319947	8.39756e-07	8.81744e-05	0	0	0	0	8.39756e-07	0	0.000180548	0	0	0	0	0
178	K	AAG	8.53281e-07	0.000200521	0	0	0	3.41312e-06	0	0	0	0	2.55984e-06	2.47451e-05	0.00122531	0	0	0	0	7.67953e-06	0	8.53281e-07	0	8.53281e-07	0	8.53281e-07	0.0183481	0	0	0	0	0	0	2.55984e-06	0.00220914	0.000203934	0.00166902	0	0	0	0	0	0.00146423	0.000191988	0.0154555	0	0	3.41312e-06	0
179	P	CCA	8.62536e-07	0	0	0.000447656	8.62536e-07	2.58761e-06	2.32885e-05	0	0	0	0	0	0	0	0	0	0	0	0	6.03775e-06	2.32885e-05	2.58761e-06	0	0	0	0	0.00899194	8.62536e-07	5.17522e-06	2.58761e-06	1.72507e-06	0	0	0	0	0	0.0187774	0.00547279	0.0108628	0.00041833	0	0	0	0.000355365	8.62536e-07	8.62536e-07	0
180	T	ACA	0	0	0	0.00955375	6.99204e-06	1.74801e-05	5.33143e-05	0	0	0	0	5.24403e-06	0	0	0	8.74005e-07	0	0	0	0	0	0.00357031	1.39841e-05	4.45743e-05	0.0009448	5.24403e-06	0	0	0	0	8.74005e-07	8.74005e-07	2.88422e-05	2.62202e-06	1.39841e-05	0.000139841	2.62202e-06	1.74801e-06	0.0032478	0	0	0.000688716	8.74005e-07	0	0	0	0
181	L	TTG	1.75501e-06	0.000124606	0	0	0	0	0	0	0	0	0	0	8.77504e-07	0.000234294	0.00597229	0	0	0	0	0	0	6.14253e-06	0	8.77504e-07	0	0	0.00352932	1.75501e-06	0.0263225	1.053e-05	0.010516	0	0.0082266	0	0	8.77504e-07	0	1.66726e-05	0	0	0	0	0	0	0	1.75501e-06	0
182	K	AAG	0	0.000487364	0	0	0	0	0	8.43191e-07	0	0	1.68638e-06	1.18047e-05	0.00687959	0	0	0	0	3.62572e-05	0	0	8.43191e-07	0.000126479	0	2.52957e-06	0.0157516	0	0	0	0.000172854	0	0	8.43191e-07	0.00845215	0.000648414	0.00133308	0	0	0	0	2.95117e-05	0.00259618	6.15529e-05	0.0195401	8.43191e-07	0	9.78101e-05	0
183	D	GAC	0	0	0	8.19023e-07	7.78072e-05	0	5.73316e-06	5.81506e-05	0	0	0.0448808	0.000599525	0.000996751	0	0	0	0.00188867	8.19023e-07	3.84941e-05	0.000660133	1.06473e-05	0	1.63805e-06	0	0	0	0	0	0	0	0	0	0	0.00239237	0.000149881	0	8.19023e-07	0	0	0	0	0	0	0	0	0	0
184	V	GTC	0	0	0	0.000172045	0.0157787	9.71734e-05	1.43371e-05	0	0	0.000613308	7.96504e-07	7.96504e-07	7.96504e-07	0.000626052	1.59301e-06	7.96504e-07	0.000112307	0	0	0	0	4.77902e-06	0.0104278	3.98252e-06	0	0	0	0.00104501	0	0	0	7.96504e-07	1.59301e-06	0	0	0	0	0	0	0	0	0	0	0	0	0	0
185	I	ATT	0	0	0	7.96426e-07	0	0	0	0	0	0	0	0	0	5.33605e-05	0.00172904	0	0	0	0	0	0	0.0375172	0.0558987	0	7.96426e-07	0	1.59285e-06	0	0	0.000387063	3.98213e-06	2.6282e-05	0.00575019	0	2.70785e-05	0	0	0	7.96426e-07	0	0	0	7.96426e-07	0	0	0	0
186	W	TGG	7.8088e-07	0.000269403	0.000253786	0	0	0	0	0.000289706	0.00091441	0	0	0	7.8088e-07	7.8088e-07	1.56176e-06	0	0	0.000791031	0	0	0	0	0	0	0	3.12352e-06	0	0	7.8088e-07	0	0	0.000712943	3.9044e-06	0	0	0	0	0	0	0	1.56176e-06	7.8088e-07	0.00158753	7.8088e-07	0	0.000819924	4.68528e-06
187	D	GAT	7.59444e-07	0	0	0	5.31611e-06	0	0.000161002	0	7.59444e-07	0.0381606	0	0.0088893	0.000863488	0	3.03778e-06	6.07556e-06	6.835e-05	1.51889e-06	0.00390886	2.27833e-06	0.000298462	0	0	2.27833e-06	3.4175e-05	0	0	0	0	0	0	0	0	3.56939e-05	0.00292386	0	0	0	0	7.59444e-07	0	0	0	0	0	0	1.51889e-06
188	L	CTT	0	0	0	0	7.51415e-07	0	0	0	0	0	0	0	0	3.00566e-06	0.000811529	0	0	0	0	0	0.000239701	7.51415e-07	3.75708e-06	0.00312964	0	0	0.006239	0.0160397	0.000134503	0	7.51415e-07	0	0	0	0	6.01132e-06	1.20226e-05	0	0.000534256	0	0	0	0	0	1.50283e-06	0	8.19043e-05
189	K	AAG	0	0.000428138	0	0	0	2.19934e-06	0	0	0	7.33114e-07	7.33114e-07	3.66557e-06	0.000858476	0	0	0	0	8.13756e-05	0	0	0	1.46623e-06	0	8.06425e-06	0.0114776	0	0	0	0	0	0	0	0.00508414	0.00148309	0.0040182	0	0	0	0	0	0.000151021	0.00013196	0.0204751	0	0	0	0
190	D	GAT	1.42827e-06	0	0	7.14135e-07	7.14135e-07	0	0.000159252	0	2.1424e-06	0.01365	0	0.014177	0.000738415	0	0	2.35664e-05	3.07078e-05	2.1424e-06	0.0150982	7.14135e-07	4.99894e-05	0	0	1.28544e-05	2.1424e-06	6.28439e-05	0	0	0	0	0	0	0	1.42827e-06	0.0110041	0	0	0	0	0	0	0	0	0	0	0	0
191	N	AAT	7.22039e-07	1.44408e-06	0	0	0	0	4.33224e-06	0	6.78717e-05	3.89901e-05	0.00329467	0	0	7.22039e-06	1.8773e-05	7.22039e-07	0	0	0.000108306	7.22039e-07	0.000451997	1.37187e-05	0.000272209	0.0162394	0.0035972	0.00353077	0	0	0	0	0	0	1.44408e-06	0.0184286	0	0	0	0	1.44408e-06	1.44408e-06	0	0.000628896	2.38273e-05	0	0	0	2.16612e-06
192	P	CCA	8.06417e-06	0	2.19932e-06	0.039631	0	9.16383e-05	0.000155419	0	0	0	0	9.53039e-06	0	0	0	2.93243e-06	0	0	0	7.33107e-07	7.33107e-06	0	0	0	7.33107e-07	0	0.000722843	0	1.09966e-05	1.46621e-06	5.86485e-06	0	0	0	0	0	0.00111212	0.0124108	0.0114453	0.00157618	6.45134e-05	7.33107e-07	0	0.000192807	0	0	7.33107e-07
193	I	ATT	0	0	0	0	0	0	6.27763e-05	0	0	7.38545e-07	0.000339731	0	0	2.95418e-05	0.00317353	0	0	0	4.43127e-06	0	0.000179466	0.0150589	0.0150826	0	0.000464545	2.21563e-06	0.000317574	0.000752577	2.21563e-06	0.0107695	4.57898e-05	0	0.000875914	1.47709e-06	0.0020731	0	8.12399e-06	0	1.10782e-05	0	0	7.38545e-07	0	0	0	0	7.38545e-07
194	P	CCA	0	0	7.57369e-07	0.00040292	0	2.27211e-06	0	0	0	0	0	0	0	0	0	7.57369e-07	0	0	0	7.57369e-07	2.27211e-06	0	0	0	0	0	0.00104062	0	0.000131025	3.78684e-06	2.27211e-06	0	0	0	0	0	0.000509709	0.0189516	0.00883849	0.00124133	1.13605e-05	0	0	0.00160335	0	7.57369e-07	3.02947e-06
195	A	GCT	0	0	0	0.0167394	0.0315124	0.00303255	0	0	0	6.11402e-06	0.000310287	4.58552e-06	1.52851e-06	0	1.52851e-06	9.17103e-06	5.34977e-06	1.52851e-06	0.00464971	0	7.64253e-07	0	0	0	0	0	0	0	0	0	0	0	0	0	3.82126e-06	7.64253e-07	7.64253e-07	0	0.000475365	0	0	0	0	0	0	0	0
196	L	TTA	4.62659e-06	0	1.85064e-05	7.71099e-07	0	0	0	0	0	0	0	0	0	0.000381694	0.000933029	0	0	0	0	0	0	0.00368122	0	0	0	0	0.0123669	0	6.16879e-06	1.5422e-06	0	0.00286772	1.5422e-06	0	0	1.92775e-05	0	0	0	0	0	0	0	0	0	0	0
197	D	GAT	2.30912e-06	0	7.69707e-07	0	0	0	7.6201e-05	0	4.61824e-06	0.0027771	0	0.00529867	3.00186e-05	0	5.38795e-06	9.69831e-05	5.38795e-06	2.30912e-06	0.0149308	0	0.00211054	0	0	9.54437e-05	1.53941e-06	0	0	0	0	0	0	0	3.07883e-06	0	0.00242073	0	0	0	0	5.46492e-05	0	0	0	0	0	0	9.39043e-05
198	K	AAA	2.05728e-05	0	7.61955e-07	2.28587e-06	0	0	0	0	0	2.28587e-06	9.52444e-05	0.00543579	0.000153153	0	0	0.000156201	0	0	0	4.57173e-06	0	0.0025175	0	0	0	0.0106826	7.61955e-07	0	0	0	0	0	1.06674e-05	0.00459459	0.00886078	0	0	0	0	8.76249e-05	7.46716e-05	0.0171562	0.000141724	3.04782e-06	0	0	0
199	N	AAT	0	0	0	0	0	0	0	0	0	5.40804e-06	0.00424068	0	0	0	0	0	0	0	8.49835e-06	0	5.71707e-05	7.72577e-07	0	0.000183873	9.88899e-05	1.93144e-05	0	0	0	0	0	0	0	0.00687362	0	0	0	0	0	0	0	0	0	0	0	0	7.72577e-07
200	K	AAA	1.25099e-05	0	0	7.81868e-07	0	0	0	0	0	7.81868e-07	1.56374e-06	0.000719319	7.81868e-06	0	0	1.09462e-05	0	0	0	0	0	0.00502898	7.81868e-07	7.81868e-07	0	0.011262	0	0	0	0	1.56374e-06	0	1.56374e-06	0.000641914	0.00455829	7.81868e-07	0	0	0	1.40736e-05	0	0.018395	2.26742e-05	0	0	0	0
201	T	ACA	1.5855e-06	0	7.92752e-07	0.00312186	0.000176784	3.64666e-05	7.92752e-07	0	0	0	0	7.92752e-07	0	0	0	0	0	0	0	0	0	0.000245753	3.96376e-06	0	0.000273499	3.17101e-06	0	0	0	0	0	0	5.46999e-05	3.96376e-06	7.92752e-07	0.000385277	3.17101e-06	2.37826e-06	0	0	0	4.04303e-05	0.000454247	0	0	0	0
202	N	AAT	0	0	0	0	0	0	0	0	8.51351e-07	3.4054e-06	0.000702364	1.7027e-06	0	0	0	0	0	0	0	1.7027e-06	0.000967986	0	0	0.000374594	0.00315425	7.66216e-05	0	0	0	0	0	0	0	0.010578	0	0	0	0	8.51351e-07	0	0	3.4054e-06	0	0	0	0	1.7027e-06
203	G	GGT	0	0	1.7036e-06	8.518e-07	1.7036e-06	0	0.00165931	0	0.000371385	4.51454e-05	0.0041883	4.259e-06	0	0	0	0.01034	0.00784338	0.000224023	0	0	8.518e-07	8.518e-07	0	8.518e-07	0	0	0	0	0	0	0	0	0	0	1.7036e-06	0	0	0	8.518e-07	0	0	5.1108e-06	0	0	0	0	0.000121807
204	N	AAT	0	0	0	0	0	0	2.4994e-06	0	5.83194e-06	2.08284e-05	0.0313058	1.66627e-05	8.33134e-07	0	0	0	0	0	2.99928e-05	0	9.08116e-05	0.000280766	1.66627e-06	0.00341335	0.00557367	2.16615e-05	0	0	0	8.33134e-07	0	0	0	0.00267853	0	0	0	0	0	0	0	1.66627e-06	8.33134e-07	0	0	0	8.33134e-07
205	K	AAA	2.03768e-05	0	8.15073e-07	8.15073e-07	0	0	0	0	0	3.09728e-05	4.89044e-05	0.00594922	0.000180946	8.15073e-07	0	1.05959e-05	0	8.15073e-07	0	2.44522e-06	8.15073e-07	0.00201323	0	8.15073e-07	0	0.0504897	0	0	0	0	8.15073e-07	0	9.45485e-05	0.00413242	0.0254678	0	0	0	0	0.00445682	2.44522e-06	0.0154823	4.89044e-05	0.000191542	0	0	0
206	C	TGT	1.60837e-06	0	4.02093e-05	0	0	0	0	0.0521434	0	0	0	0	0	1.76921e-05	0.000215522	8.04186e-07	4.02093e-06	0	0.000129474	0	0	0	0	4.02093e-06	0	0	0	0	0	8.04186e-07	0	8.04186e-07	8.04186e-07	0	0	0	0	0	8.04186e-07	0	0	8.04186e-07	0	0	3.53842e-05	0	0.00182872
207	I	ATT	0	0	0	0	7.78755e-07	0	9.34506e-06	0	7.78755e-07	0	0.000182229	0	0	1.09026e-05	0.011429	0	0	0	0	0	0	0.00939646	0.0260641	0	3.66015e-05	0	0	7.78755e-07	0	0.00213846	1.16813e-05	7.78755e-07	0.000506191	0.000221945	0.0252885	0	0	0	3.89377e-06	0	0	0	0	0	0	0	0
208	Y	TAT	6.63833e-05	9.33998e-05	1.5438e-06	0	0	0	0	6.94709e-06	0.00804936	0	0.000636817	0	0	0	0.00413738	0	0	0	0	0.00172056	0.00896715	0	0	0	0	0	0	0	0	0.000690078	7.71899e-07	0	0	2.3157e-06	0.00105596	0	0	0	2.47008e-05	8.49089e-06	0	0	0	0	0	0	0.000189887
209	P	CCT	0	0	0	0	0	0	0.000695311	0	7.76017e-07	0	0	0	0	0	1.55203e-06	0	0	0	7.76017e-07	3.10407e-06	0.00516206	0	0	7.76017e-06	0	0	2.32805e-06	1.31923e-05	0	0.00191676	0	0	0	0	0.000138131	0.00347423	0.00575804	0.000147443	0	0	0	0	0	0	2.56086e-05	0	0.00258569
210	N	AAT	0	0	0	0	0	0	0	0	8.04015e-07	1.04522e-05	0.000566831	0	0	0	0	0	0	0	8.04015e-07	8.04015e-07	0.000146331	0	2.41204e-06	0.000246029	9.16577e-05	3.29646e-05	0	0	0	0	0	0	0	0.0258402	0	0	0	0	0	0	0	0	0	0	0	0	0
211	H	CAC	0	0	0	0	0	0	0	0	0	1.12674e-05	8.04812e-07	0	0	0	0	0	0	0	0	0	0.0217082	0	0	0	0	0	0	1.85107e-05	1.60962e-06	0	0	0	0	0.000185912	4.82887e-06	8.04812e-07	5.07032e-05	0	0	0.000171425	0.000188326	0	0	0	0.000545663	0	5.63368e-06
212	E	GAA	9.06818e-05	1.60499e-06	8.02494e-07	2.40748e-05	0	0	0	0	0	3.85197e-05	2.64823e-05	0	0.0154247	0	0	0.000596253	0	8.82744e-06	0	0	0	0	0	0	0.000325813	3.20998e-06	0	0	0	0	0	0	0	0	0	0	0	0	0	0.000202229	8.02494e-07	8.02494e-07	0	0	0	0	0
213	Y	TAT	1.47325e-05	4.01052e-05	0	0	0	0	0	9.82167e-06	0.000514819	0	1.3914e-05	0	0	4.09236e-06	0.0031413	0	0	0	8.18473e-07	3.27389e-06	0.000702249	0	0	0	0	0	0	0	0	1.63695e-06	0	0	0	8.18473e-07	0.00013914	0	0	0	0	0	0	0	0	0	0	0	0
214	F	TTT	0	8.01777e-07	8.01777e-07	0	0	0	1.60355e-06	0	0.000655052	0	3.20711e-06	0	0	0.00609671	0	0	0	0	8.01777e-07	0	2.72604e-05	0	0	0.000930061	8.01777e-07	0	8.01777e-07	1.60355e-06	0	0.00224177	4.89084e-05	2.80622e-05	0	0	0	0	0	0	4.81066e-06	0	0	0	0	0	0	0	0
215	I	ATA	0	0	7.91254e-07	7.91254e-07	0	0	0	0	0	0	0	0	0	7.91254e-07	1.26601e-05	0	0	0	0	0	0	0	0.000434398	0.00491131	0.00435269	1.74076e-05	8.86204e-05	0	0	0	0.00654683	4.51015e-05	0.0169479	0	0.00029672	1.58251e-06	0	0	0	0	0	7.91254e-05	0	0	0	0	0
216	G	GGA	0	0	0.00011197	0.000409214	1.61108e-06	7.0082e-05	0.000207024	8.0554e-07	0.0013807	0.000189302	0.000480102	0.0019196	0.000590461	0	0	0	0.0128057	0.143353	0.131983	0	0	0	0	0	8.0554e-07	0	0	0	0	0	0	0	0	0	0	0	0	0	0	0	0	0.000162719	6.36377e-05	2.89994e-05	0	1.61108e-06	1.61108e-06
217	S	TCA	0.000128439	1.04357e-05	2.00686e-05	0.000258484	0	2.40823e-06	0	0	0	0	0	0	0	0	4.81646e-06	0	0	0	0	0	0	1.20412e-05	0	0	1.04357e-05	8.02744e-07	8.74991e-05	0	0	8.02744e-07	0.00160549	3.21098e-06	0	0	0	0.0146132	4.81646e-06	0.000471211	0.000319492	4.81646e-06	0	0	0	0	0	0	0
218	Y	TAT	4.22329e-05	2.8426e-05	0	0	0	0	0	2.03043e-05	0.00136607	8.12171e-07	2.51773e-05	0	0	6.49737e-06	0.00769857	0	0	0	0	1.29947e-05	0.00194434	0	0	0	0	0	0	0	0	4.87303e-06	3.3299e-05	0	0	7.30954e-06	5.19789e-05	0	0	0	0	0	0	0	0	0	0	0	8.12171e-07
219	S	TCA	0.000134951	6.83295e-06	3.24565e-05	3.33106e-05	0	0	3.16024e-05	0	1.70824e-06	0	0	2.56235e-06	0	0	4.27059e-06	0	0	0	0	0	0	0	0	0	0	0	0	0	0	0	0.000209259	5.97883e-06	0	0	0	0.000752478	0	4.27059e-06	1.02494e-05	8.54118e-07	0	0	0	0	0	0	0
220	T	ACA	1.69845e-05	0	2.68176e-06	0.00669456	0	1.25149e-05	8.93919e-07	0	0	0	0	1.78784e-06	0	0	8.93919e-07	2.05601e-05	0	0	0	0	0	0.00177085	0	4.4696e-06	0.000196662	8.93919e-07	4.73777e-05	0	0	0	4.29081e-05	0	0.000205601	0	0	0.0345393	1.43027e-05	3.66507e-05	0.000284266	8.8498e-05	0	0.0047333	4.4696e-06	8.04528e-06	0	0	0
221	I	ATT	0	0	0	0	0	0	0	0	0	0	0	0	0	0	0.00187132	0	0	0	9.40362e-07	0	0	0.0159514	0.0109317	0	1.88072e-06	9.40362e-07	1.69265e-05	1.88072e-06	7.61693e-05	0.00341163	9.40362e-07	3.94952e-05	0.0124758	0.000365801	0.000819996	0	0	0	3.76145e-06	0	0	0	0	0	0	0	9.40362e-07
222	F	TTT	0	2.6746e-06	0	0	0	0	0	4.45766e-06	0.000100743	0	0	0	0	0.0452782	0	0	0	0	8.91532e-07	0	4.45766e-06	0	0	5.34919e-06	0	0	0	2.40714e-05	0	0.000369986	2.49629e-05	5.7058e-05	0	0	0	0	0	0	8.91532e-07	0	0	0	0	0	0	0	1.78306e-06
223	M	ATG	0	0	0	0	0	8.74195e-07	0	0	0	0	0	0	8.74195e-07	0	1.74839e-06	0	0	0	0	0	0	0.000794643	0.000296352	0.000226416	0	0.00115918	1.74839e-06	0	0.00156044	0	8.74195e-07	0.00193022	0	0	8.74195e-07	0	0	3.49678e-06	0	0	0	0	0.000534133	0	0	0	0
224	S	AGT	0	0	0	0	0	0	2.56765e-06	8.55883e-07	0.000431365	0	1.71177e-06	0	0	0	1.71177e-06	0	9.41471e-06	1.71177e-06	0.00304095	0	2.56765e-06	0	4.27941e-06	6.76148e-05	0	0	0	0	0	0	0	0	0	1.71177e-06	0.000252485	0	0	0	0	0	0	4.19383e-05	0.000163474	0	0	0	2.13971e-05
225	R	AGA	0	0	3.26122e-05	0	0	0	0	0	0	0	0	0	0	0	0	0.000500054	0	5.85348e-06	0	0	0	6.60607e-05	8.36211e-07	0	0.000178113	2.50863e-06	0	0	0	0	0	0	2.50863e-06	0	0	0	0	0	0	0	0	0	0.0144941	9.36557e-05	0	0	0
226	N	AAT	0	0	0	0	0	0	0	0	0	2.40265e-05	0.00119552	1.657e-06	0	0	0	0	0	0	1.657e-06	8.28499e-07	0.000127589	0	0	0.000239436	0.000190555	3.39685e-05	0	0	0	0	0	0	0	0.0161607	0	0	0	0	0	0	0	0	8.28499e-07	0	0	0	0
227	R	CGT	0	0	8.16795e-07	0	0	0	0	5.71756e-06	0.000263008	0	0	0	0	0	0	0	0	0	1.87863e-05	1.30687e-05	0.000347955	0	0	0	0	0	0	9.80154e-06	0	9.80154e-05	0	0	0	0	0	0	0	0	1.30687e-05	8.16795e-07	8.16795e-07	0	0	0.00502247	0.0253835	0.000579107	0
228	V	GTT	0	0	0	4.8821e-06	0.000186334	8.13684e-07	0.00184299	0	0	0	3.3361e-05	0	8.13684e-07	2.44105e-06	0.000161109	1.62737e-06	0	0	9.60147e-05	0	0	0	3.98705e-05	0.00218474	0	0	0	8.13684e-07	0	0.000323846	4.8821e-06	0	0	0	0	0	0	0	8.13684e-07	0	0	0	0	0	0	0	0
229	R	AGA	0	0	5.81124e-05	0.000297019	0	8.07116e-07	0	0	0	0	0	2.42135e-06	0	0	0	0.00135596	0	2.82491e-05	8.07116e-07	0	0	8.63614e-05	0	0	0.00217195	2.90562e-05	0	0	0	0	0	0	6.45693e-06	0	2.42135e-06	0	0	0	0	0	0	0	0.0605708	0.000260699	0	1.61423e-06	0
230	Q	CAA	0.000216252	1.04121e-05	4.80559e-06	0	0	0	0	0	0	8.00932e-07	0	0.00133996	0.000152177	0	0	0.00244524	0	2.40279e-06	8.00932e-07	0.000926678	0.0107982	1.60186e-06	0	0	0.0014625	8.81025e-06	0.00517562	0	5.04587e-05	0	0.000140964	0	0	0	2.40279e-06	0.000865006	0	1.60186e-06	0	0	0.0437669	4.80559e-06	0	0.010356	0	0.000542231	5.68661e-05
231	W	TGG	0	0.00027118	0.000495164	0	0	0	0	6.71951e-05	0.000315977	0	0	0	0	0	7.99941e-07	0	0	7.11948e-05	0	0	0	0	0	0	0	0	0	0	7.99941e-07	0	0	0.00026718	7.99941e-07	0	0	0	0	0	0	0	0	0	0.000114392	0	0	0.000533561	0
232	N	AAT	1.55258e-06	0	0	0	0	0	3.10517e-06	3.88146e-06	1.55258e-06	0.000142838	0.0372923	2.32888e-06	1.55258e-06	0	0	0	0	0	0.000201836	0.00126303	0.000323714	0	3.88146e-06	0.00142838	0.00266656	0.000143614	0	0	0	0	0	0	0	0.0355728	0	0	0	0	0	1.55258e-06	0	0	1.55258e-06	0	7.76292e-07	0	0
233	E	GAA	0.000108814	0	0	0.000447604	1.54346e-06	2.3152e-06	7.71732e-07	0	0	0.000126564	0.0053782	0	0.02184	0	0	0.00201036	0	1.85216e-05	1.1576e-05	0	0	0	0	0	0.00103258	1.31194e-05	0	0	7.71732e-07	0	0	0	0	0	3.85866e-06	0	0	0	0	4.86191e-05	7.71732e-07	0	0	0	0	0	0
234	P	CCA	1.53364e-06	0	0	0.0068293	0	1.07355e-05	0	0	0	7.66821e-07	0	3.52737e-05	0	0	0	0	0	0	0	0.000114256	6.8247e-05	7.66821e-07	0	0	0	0	0.00490228	6.8247e-05	3.06728e-06	1.07355e-05	3.06728e-06	0	0	0	0	0	0.00707469	0.013029	0.0150634	0.000676336	3.45069e-05	0	0	0.000445523	7.66821e-07	2.30046e-06	0
235	A	GCA	0	0	7.77432e-07	0	0.00281975	0.0246197	0.0261248	0	0	0	6.99689e-06	0.000146157	1.24389e-05	0	0	0.000651488	1.55486e-06	1.47712e-05	1.55486e-06	0	0	1.55486e-06	0	0	0	0	0	0	0	0	0	0	0	0	0	4.19813e-05	0	0	0	0	0	7.77432e-07	0	0	0	0	0
236	F	TTC	7.99667e-07	0	2.399e-06	0	7.99667e-07	0	0	0.000494994	0	0	0	0	0	0	0.0139278	0	0	0	0	2.399e-06	0	0	3.19867e-05	0	0	0	0	0.00185363	0	1.59933e-06	0.000400633	0.000247097	0	1.99917e-05	0	0	3.19867e-06	0	0	0	0	0	0	0	7.99667e-07	0	0
237	T	ACA	0	0	0	0.00613148	5.01621e-06	0.000130421	7.52431e-06	0	0	0	0	5.01621e-06	0	0	0	0	0	0	0	0	0	0.000293448	3.34414e-06	1.08684e-05	0.000123733	1.50486e-05	0	0	0	0	0	0	1.25405e-05	0	1.67207e-06	0.000107012	2.5081e-06	6.68828e-06	4.18017e-06	2.5081e-06	0	2.67531e-05	8.36034e-07	0	0	0	0
238	V	GTT	0	0	0	9.33124e-06	9.33124e-06	5.93806e-06	0.00157019	0	0	8.48294e-07	3.05386e-05	1.69659e-06	0	4.24147e-06	0.000105189	0	1.69659e-06	8.48294e-07	8.73743e-05	0	0	0.00267467	0.000122154	0.0173968	0	0	1.69659e-06	8.48294e-07	0	0.000400395	8.48294e-07	0	4.24147e-06	0	0	0	0	0	8.48294e-07	0	0	0	0	0	0	0	0
239	Q	CAA	0.000204837	1.67899e-06	0	0	0	0	8.39497e-07	0	0	0	0	1.34319e-05	0	0	0	0	0	0	0	8.05917e-05	0.00104853	1.76294e-05	0	0	0.00013348	0	0.0129627	0	9.23446e-06	2.93824e-05	0.00046676	0	0	0	0	8.73077e-05	8.39497e-07	0	0	0	0.0110369	0	0	0.00101831	0	1.0074e-05	0
240	A	GCA	1.70914e-06	0	0	0	0.00287991	0.0147379	0.00917041	0	0	0	8.54572e-07	0.000124767	9.40029e-06	0	0	0.000754587	8.54572e-07	0	0	0	0	0	0	0	0	0	0	0	0	0	0	0	0	0	0	1.62369e-05	0	0	0	0	0	8.54572e-07	0	0	0	0	0
241	S	TCT	1.76791e-06	6.1877e-06	8.83957e-07	0	2.65187e-06	8.83957e-07	9.28155e-05	2.56347e-05	0.000198006	0	0	8.83957e-07	0	2.1215e-05	0.000299661	0	0	0	0	0	0	0	0	5.30374e-06	0	0	0	0	0	8.83957e-07	0	3.53583e-06	0	0	4.41978e-06	1.76791e-06	1.59112e-05	1.76791e-06	0.000603742	0	0	0	0	0	0	0	0
242	G	GGA	0	0	0.000111689	0.00502418	9.08039e-07	1.81608e-06	1.81608e-06	0	0	0	1.81608e-06	0.00040771	1.81608e-06	0	0	0	0.000167079	0.0153713	0.00752129	0	0	9.08039e-07	0	0	0	0	0	0	0	0	0	0	0	0	0	0	0	0	0	1.81608e-06	0	0.000242446	4.5402e-06	2.17929e-05	0	0	0
243	R	CGA	3.68889e-06	0	0.0003818	0	0	0	0	9.22223e-07	3.68889e-06	0	0	9.22223e-07	0	0	9.22223e-07	0.000206578	0	0	9.22223e-07	8.30001e-06	6.45556e-06	9.22223e-07	0	0	9.22223e-07	0	0.000140178	0	0	1.84445e-06	2.76667e-06	0	0	0	0	2.30556e-05	9.22223e-07	0	3.68889e-06	0.00146726	9.22223e-06	0.00661511	5.53334e-06	0	0.00350537	0.0139781	0.0124786
244	Q	CAA	0.000180021	5.5965e-06	9.3275e-07	0	0	0	0	0	0	0	2.79825e-06	2.05205e-05	0	0	0	0	0	0	0	0.00852347	0.230684	0	0	0	0.000126854	1.1193e-05	0.00050555	0	2.79825e-06	1.4924e-05	0	0	0	1.8655e-06	0.000170693	2.6117e-05	9.3275e-07	9.3275e-07	6.52925e-06	0	0.0349828	1.8655e-06	0	0.000735939	3.731e-06	2.51842e-05	0.00135808
245	C	TGT	0	0	7.19623e-05	0	0	0	0	0.100979	0	0	0	0	0	2.30279e-05	0.000110342	0	5.75699e-06	0	0.000107464	0	0	0	0	0	0	0	0	0	0	9.59498e-07	0	0	0	0	0	0	0	0	9.59498e-07	0	0	0	0	0	4.89344e-05	0	0.000542116
246	Q	CAA	0.000223963	3.92918e-06	9.82294e-07	0	0	0	0	0	0	0	0	5.50085e-05	1.96459e-06	0	0	0	0	0	0	0.000152256	0.000403723	0	0	0	0.000150291	7.85835e-06	0.000228875	0	0	0	0	0	0	0	0	0.000210211	9.82294e-07	9.82294e-07	0	0	0.0193728	0	0	0.000677783	0	9.82294e-06	0
247	L	TTA	1.46594e-05	0	2.0942e-05	0	0	1.0471e-06	0	0	0	0	0	0	0	0.000105757	0.00101673	0	0	0	0	0	0	0.006825	0	1.0471e-06	0	0	0.0198363	0	0.000124605	2.0942e-06	0	0.00714122	1.57065e-05	0	0	2.0942e-06	0	0	0	7.64383e-05	0	0	0	1.0471e-06	0	0	0
248	H	CAC	0	0	0	0	0	0	0	0	0	3.04652e-05	7.61631e-06	0	0	0	0	0	0	0	0	0	0.142506	0	0	0	0	0	0	2.3937e-05	0	2.17609e-06	0	0	0	0.000131653	1.95848e-05	0	0.000174087	0	3.26413e-06	0.000120773	0.000116421	0	0	0	0.000670235	1.08804e-06	6.31066e-05
249	P	CCC	0	0	0	0	5.84384e-05	0	0	0	0	0	0	0	0	0	0	0	0	0	0	0.00013311	7.57535e-06	0	0	0	0	0	0	0.00025648	0	1.40685e-05	0	0	0	0	0	0.00654185	0	0.00252908	0.0415887	1.08219e-06	3.24658e-06	0	0	0	2.8137e-05	0	0
250	Q	CAA	0.000242245	6.57678e-06	1.09613e-06	2.19226e-06	0	0	0	0	0	0	2.19226e-05	0.000590814	1.09613e-06	0	0	0	0	0	0	0.000344185	0.00180752	0	0	0	0.00179436	0.000642332	0.000691658	0	3.28839e-06	0	0	0	0	0	0	7.01523e-05	0	0	1.09613e-06	0	0.0155486	1.09613e-06	0	0.00182177	0	1.09613e-05	8.76904e-05
251	A	GCT	0	0	0	0.0138373	0.00996777	0.00556437	0	0	0	2.24778e-06	0.000144982	6.74333e-06	1.12389e-06	0	1.12389e-06	0	0	0	0.000311317	0	0	0	0	0	0	0	0	0	0	0	0	0	0	0	2.24778e-06	0	0	0	6.74333e-06	0	0	0	0	0	0	0	0
252	P	CCT	0	0	0	0	0	0	1.70853e-05	0	0	0	0	0	0	2.27804e-06	1.13902e-06	0	0	0	0	9.11217e-06	0.00170853	0	0	0	0	0	4.55608e-06	9.11217e-06	5.6951e-06	0.000962473	1.13902e-06	0	0	0	0	0.0175181	0.022572	0.0155283	0	1.02512e-05	2.27804e-05	0	0	0	1.13902e-06	1.13902e-06	2.61975e-05
253	V	GTA	0	0	1.16384e-06	0.00593907	0	6.05196e-05	1.16384e-06	0	0	1.16384e-06	2.32768e-06	0.00218452	3.6079e-05	0	3.25875e-05	0.00512438	0	0.000171084	2.32768e-06	0	0	0.014527	1.16384e-06	0.00015479	8.72879e-05	0	0.00106491	0	1.16384e-06	0	0.00107306	2.9096e-05	9.54347e-05	0	0	0.00015479	0	0	0	0	0	5.81919e-06	1.16384e-06	0	0	0	0
254	M	ATG	0	0	0	0	0	4.762e-05	0	0	0	0	0	0	0	0	0	0	0	0	0	0	0	0.000207902	1.74219e-05	0.000116146	0	2.43907e-05	0	0	0.000178865	0	0	0.0020012	0	0	1.16146e-06	0	0	1.16146e-06	0	0	0	0	3.71668e-05	0	0	0	0
255	L	TTA	2.37228e-05	0	2.13505e-05	2.37228e-06	0	0	0	0	0	0	0	1.18614e-06	0	0.000149454	0.015676	1.18614e-06	0	0	0	0	0	0.0133227	3.55842e-06	0.000142337	1.18614e-06	0	0.0393194	0	4.74456e-06	7.11685e-05	0	0.00470068	1.77921e-05	0	0	0.0051609	0	7.11685e-06	5.21902e-05	1.42337e-05	1.18614e-06	0	0	0	0	0	0
256	K	AAA	2.45483e-05	0	0	1.22741e-06	0	0	0	0	0	0	0	0.00520669	8.5919e-06	0	0	8.5919e-06	0	0	0	0	0	0.000598978	0	0	0	0.0251436	0	0	0	0	0	0	0.000201296	0.0017147	0.00375098	0	0	0	0	0.000606343	1.22741e-06	0.0146688	3.92772e-05	1.22741e-06	0	0	0
257	V	GTT	0	0	0	1.22498e-06	7.34991e-06	1.22498e-06	0.00215842	0	3.67495e-06	0	0.00182768	0	0	1.71498e-05	0.000262147	0	2.44997e-06	0	0.000271947	0	0	1.22498e-06	2.44997e-06	0.00169905	0	0	0	0	0	0.00035157	0	0	1.22498e-06	0	1.22498e-06	0	0	0	0	0	0	0	0	0	0	0	0
258	S	AGT	0	0	0	0	0	0	3.53055e-06	2.3537e-06	0.00162876	0	9.4148e-06	0	0	0	0	0	9.4148e-06	0	0.00800729	0	1.17685e-06	0	1.17685e-06	0.000147106	9.4148e-06	0	0	0	0	0	0	0	0	1.17685e-06	0.00890169	0	0	0	0	0	0	0.00167466	3.53055e-05	0	0	0	0.0004931
259	K	AAA	1.98153e-05	0	0	0	0	0	0	0	0	0	1.04905e-05	0.00711138	0.00162369	0	0	9.32487e-06	0	1.16561e-06	0	0	0	0.00100009	0	0	0	0.00547253	0	0	0	0	0	0	0	0.000747155	0.00234287	0	0	0	0	0.000156192	0	0.0111968	1.28217e-05	0	0	0	0
260	N	AAT	0	0	0	0	0	0	0	0	1.14478e-06	4.57914e-06	0.0119779	0	1.14478e-06	0	1.14478e-06	0	0	0	9.15827e-06	0	0.000257576	0	0	0.00168169	0.000488823	0.000409833	0	0	0	0	0	0	0	0.00603187	0	0	0	0	0	0	0	0	1.14478e-06	0	0	0	1.14478e-06
261	L	TTA	2.84751e-05	0	1.64279e-05	0	0	0	0	0	0	0	0	0	0	9.09011e-05	0.000836728	2.19039e-06	0	0	0	0	0	0.00053336	0	0	1.09519e-06	0	0.00582643	0	2.08087e-05	1.09519e-06	0	0.0333027	1.09519e-06	0	0	2.19039e-06	0	0	0	0	0	3.28558e-06	0	0	0	0	0
262	N	AAT	1.80462e-05	4.24618e-06	0	0	0	0	4.24618e-06	0	0.00313262	1.06154e-06	0.000259017	0	0	0	0.000609326	0	2.12309e-06	0	2.01693e-05	0.000489372	0.0468268	1.06154e-06	0	8.49235e-05	0.000547757	2.01693e-05	0	0	0	3.29079e-05	0	0	0	0.0141228	0	0	0	0	0	1.59232e-05	1.06154e-06	0.000833312	1.06154e-06	0	1.06154e-06	0	0.000107216
263	K	AAA	1.81062e-05	0	0	1.06507e-06	0	0	0	0	0	2.13014e-06	1.06507e-06	0.00928314	3.19521e-06	0	0	2.13014e-06	0	0	0	0	0	0.00131217	0	1.06507e-06	0	0.0050708	0	0	0	0	2.13014e-06	0	4.26028e-06	0.000550641	0.0010459	0	0	0	0	0.000314195	0	0.00255084	4.26028e-06	0	0	0	0
264	F	TTT	0	0	0	0	0	0	1.04891e-06	0	5.13964e-05	0	0	0	0	0.0103999	0	0	0	0	0	0	0	0	0	0.00025908	0	0	0	7.34234e-06	0	0.000790875	0.000213977	7.65702e-05	0	0	0	0	0	0	0	0	0	0	0	0	0	0	0
265	V	GTT	0	0	0	0	0.00017112	1.03084e-06	0.00869205	0	0	0	0.000903016	0	0	1.03084e-06	0.000149472	0	0	0	0.00014741	0	0	3.29869e-05	1.9586e-05	0.00225548	0	0	0	0	0	0.000378319	6.18504e-06	0	0	0	0	0	0	0	0	0	0	0	0	0	0	0	0
266	E	GAG	2.04233e-06	0.000145006	0	1.2254e-05	0	6.33123e-05	0	0	0	0.00815504	0.0162529	0.0143198	0	0	0	0.000301244	5.10583e-06	0.00786605	0.00035843	1.02117e-06	0	0	0	0	4.08467e-06	0.00357817	0	0	0	0	0	0	2.34868e-05	3.0635e-06	4.9016e-05	0	0	0	0	0	0.000132752	0	1.73598e-05	0	0	1.02117e-06	0
267	G	GGA	1.0641e-06	0	0.000100026	5.53335e-05	0	1.0641e-06	0	0	0	0	4.15001e-05	0.00284329	1.59616e-05	0	0	0	0.000281988	0.0279743	0.00460119	0	0	0	0	0	5.42693e-05	0	0	0	0	0	0	0	0	1.0641e-06	0	0	1.0641e-06	0	0	0	0	0.00306356	3.61796e-05	0.00013727	0	2.12821e-06	0
268	K	AAA	2.09682e-05	6.39529e-05	0	0	0	0	0	0	0	1.04841e-06	0.000226456	0.0065211	0.00128954	0	0	6.70981e-05	0	3.14522e-06	0	1.04841e-06	0	0.000907921	0	4.19363e-06	0	0.149104	0	0	0	0	0	0	0.00287788	0.00165124	0.00366838	0	0	0	0	0.0010893	0.00101276	0.0136031	0.000469687	1.04841e-06	0	1.04841e-06	0
269	E	GAA	7.92e-05	6.336e-06	4.224e-06	0.0001848	0	1.056e-06	0	0	0	0.00058608	0.00277094	0	0.0485031	0	0	0.00259882	0	5.5968e-05	0	0	0	4.224e-06	0	0	0.00234749	1.1616e-05	0	0	0	0	0	0	1.056e-06	0	4.224e-06	0	0	0	0	9.3984e-05	2.112e-06	1.056e-06	0	0	0	0	0
270	H	CAT	2.19451e-06	1.09726e-06	0	0	0	0	0	0	1.75561e-05	1.09726e-06	0.00650782	0	1.09726e-06	0	1.97506e-05	0	0	0	2.19451e-06	0.0119107	0	0	0	0	1.53616e-05	3.29177e-06	2.19451e-06	1.09726e-06	3.29177e-06	0.00174683	0	0	0	1.09726e-06	0.000305037	0	2.19451e-06	1.09726e-06	0.000109726	0.00748218	0.00100947	0	0	4.38902e-06	8.77804e-06	0.000215062	0.00480378
271	L	TTA	2.06015e-05	1.14453e-06	2.40351e-05	0	0	0	0	0	0	0	0	0	0	0.000111019	0.000626057	0	0	0	0	0	0	0.00109073	2.28905e-06	0	0	0	0.0129606	1.14453e-06	8.4695e-05	3.43358e-06	0	0.0109142	2.06015e-05	0	0	5.72264e-06	0	0	0	0	0	0	0	0	0	0	0
272	Y	TAT	7.15677e-05	4.10634e-05	0	0	0	0	0	7.03944e-06	0.000451698	0	4.45831e-05	0	0	0	0.000442312	0	0	0	0	2.34648e-06	0.000833001	0	0	3.51972e-06	1.17324e-06	0	0	0	0	0	0	0	0	1.17324e-06	5.98353e-05	0	0	0	0	0	0	0	0	0	0	0	1.17324e-06
273	R	CGC	0	0	3.79299e-06	0	0	0	0	0.000303439	3.79299e-06	0	0	0	0	0	0	0	3.16082e-05	0	1.26433e-06	0.00157409	7.58598e-06	0	0	0	0	0	2.52866e-06	9.10317e-05	0	1.26433e-06	1.26433e-06	0	1.26433e-06	0	0	0	4.42515e-05	0	1.26433e-06	2.52866e-06	3.79299e-06	3.79299e-06	0	0.00815493	0	0.00549604	0.0186792
274	R	AGA	0	0	7.04148e-05	1.32858e-06	0	0	0	0	0	0	0	0	0	0	0	0.000676248	0	6.6429e-06	0	0	0	6.77576e-05	0	0	0.000409203	1.32858e-06	0	0	0	0	0	0	0	1.32858e-06	0	0	0	0	0	2.65716e-06	0	0	0.0146928	0.018252	1.32858e-06	6.6429e-06	7.97148e-06
275	L	CTA	0	0	0	0	0	0	0	0	0	0	0	0	0	2.69387e-06	0	0	0	0	0	0	0	0.000323265	0	0	1.34694e-06	0	0	0.0021524	0.00959557	0.00124322	0.0192046	0.00014951	0	0	0	0.000449876	1.34694e-06	4.04081e-06	1.34694e-06	1.34694e-05	0	0	0	4.84897e-05	0	0	0
276	T	ACG	0	1.39104e-06	0	2.78208e-05	0	0.000945908	0	0	0	0	0	0	0	0	0	0	0	0	0	0	0	1.66925e-05	0	1.39104e-06	8.34625e-06	0.000236477	0	0	0	0	1.39104e-06	1.39104e-06	0.000332459	0	1.39104e-06	1.39104e-06	0	8.48535e-05	0	0	0	0	2.36477e-05	0	0	0	0
277	V	GTT	0	0	0	1.47116e-06	1.02981e-05	2.94232e-06	0.00185661	0	0	1.47116e-06	1.61828e-05	1.47116e-06	2.94232e-06	2.94232e-06	7.06158e-05	0	0	0	5.00195e-05	0	0	3.23656e-05	0.00394124	0.0172376	0	0	1.47116e-06	1.47116e-06	0	0.00134317	5.88465e-05	0	0	0	1.47116e-06	0	0	0	0	0	0	0	0	0	0	0	0
278	R	CGG	0	0	3.05101e-06	0	0	0	0	0	1.5255e-06	0	0	0	0	0	0	0	0	2.74591e-05	0	0	1.5255e-06	0	0	0	0	1.5255e-06	1.5255e-06	0	0.000321881	0	0	1.5255e-06	3.05101e-06	0	0	0	0	3.20356e-05	0	7.62752e-06	0.000518671	5.94947e-05	0.00863283	0.0182664	0.00192366	0	0.00331797
279	E	GAA	6.69907e-05	0	0	3.73902e-05	0	0	0	0	0	1.71372e-05	0.00065277	0	0.0161712	0	0	0.000704181	0	7.78962e-06	0	0	0	0	0	0	0.000267963	9.34754e-06	1.55792e-06	0	0	0	0	0	0	0	0	0	0	0	0	3.42743e-05	1.55792e-06	0	0	0	0	0	0
280	C	TGT	0	0	3.87732e-05	0	0	0	0	0.0254461	0	0	0	0	0	4.65279e-06	7.13427e-05	0	1.55093e-06	0	4.49769e-05	0	0	0	0	0	0	0	0	0	0	0	0	0	0	0	0	0	0	0	0	0	0	0	0	0	1.24074e-05	0	0.000438913
281	A	GCA	3.08519e-06	0	1.54259e-06	0	0.000444267	0.026835	0.00254065	0	0	0	3.08519e-06	0.00013112	1.38833e-05	0	0	0.000490545	0	1.54259e-06	0	0	0	0	0	0	0	0	0	0	0	0	1.54259e-06	0	0	0	0	2.15963e-05	0	0	1.54259e-06	0	0	0	0	0	0	0	0
282	R	CGA	0	0	0.000395714	0	0	0	0	0	7.78964e-06	0	0	0	0	0	0	0.000101265	0	0	1.55793e-06	0	3.11586e-06	0	0	0	0	0	0.000347418	0	0	3.11586e-06	0	0	0	0	0	1.71372e-05	0	0	0	0.00162025	1.24634e-05	0.000775848	1.55793e-06	0	0.000405061	0.00631896	0.0100284
283	V	GTG	0	1.57234e-06	0	6.44658e-05	1.57234e-06	0.00137894	1.10064e-05	0	0	0	0	1.57234e-06	2.67297e-05	4.71701e-06	9.43402e-06	4.71701e-06	1.57234e-06	6.44658e-05	1.57234e-06	0	0	0.00284121	4.40254e-05	0	0	0	0.00482393	1.10064e-05	0.0188633	3.93084e-05	0.00224215	0.049689	0.00193397	0	0	1.57234e-06	0	1.10064e-05	0	0	0	1.57234e-06	0	0	0	0	0
284	Q	CAA	0.00029941	6.27796e-05	0	0	0	0	0	0	0	0	0	2.73655e-05	0	0	0	0	0	0	0	6.11699e-05	0.000429799	0	0	0	0.000185119	0	0.000323556	0	0	0	0	0	0	0	1.60973e-06	3.70239e-05	0	0	0	0	0.0175413	0	0	0.000500627	0	4.8292e-06	0
285	G	GGA	3.25821e-06	0	6.51642e-05	0.000493619	0	0	1.6291e-06	0	0	0	3.25821e-06	0.000998641	4.88731e-06	0	0	0	0.000153136	0.011798	0.0105403	0	0	0	0	0	1.6291e-06	0	0	0	0	0	4.88731e-06	0	0	0	0	0	0	0	0	0	0	0.000252511	4.88731e-06	2.93239e-05	0	0	0
286	F	TTT	0	0	0	0	0	0	0	0	2.96134e-05	0	0	0	0	0.0122929	0	0	0	0	0	0	0	0	0	0.000189197	0	0	0	3.29038e-06	0	0.000636689	0.000138196	0.000134906	0	0	0	0	0	0	0	0	0	0	0	0	0	0	0
287	P	CCA	5.18509e-06	0	0	5.35793e-05	0	3.45673e-06	0	0	0	0	0	0	0	0	0	0	0	0	0	3.45673e-06	8.64182e-06	0	0	0	0	0	0.000632581	8.64182e-06	1.03702e-05	6.91345e-06	0	0	0	0	0	0	0.00385425	0.022944	0.0220937	0.000831343	2.59255e-05	0	0	3.28389e-05	1.72836e-06	0	1.72836e-05
288	D	GAT	0	0	0	7.13792e-06	0	0	0.000380094	0	0	0.00263568	0	0.00186121	6.95948e-05	0	0	0	7.13792e-06	0	0.000999309	1.78448e-06	7.67327e-05	0	0	0	0	0	0	0	0	1.78448e-06	0	0	0	3.56896e-06	0.00266958	0	0	0	0	0	0	0	0	0	0	0	0
289	D	GAT	1.81906e-06	0	0	0	0	0	0.000283774	0	2.18288e-05	0.00709617	0	0.0166645	0.0040547	0	0	2.00097e-05	1.09144e-05	3.63813e-06	0.00231931	0	8.18579e-05	0	0	1.81906e-05	3.63813e-06	5.45719e-06	0	0	0	1.81906e-06	0	0	0	0.000123696	0.00643403	0	0	0	0	5.82101e-05	0	0	0	0	0	0	0
290	F	TTT	0	9.22797e-06	1.84559e-06	0	0	0	0	1.84559e-06	0.0003562	0	0	0	0	0.0170588	0	0	0	0	0	0	9.22797e-06	0	5.53678e-06	0.000352508	0	0	0	2.76839e-05	0	0.00114611	8.12061e-05	0.000119964	0	0	0	0	0	0	0	0	0	0	0	0	0	1.84559e-06	0
291	I	ATT	0	0	0	0	0	0	2.8269e-05	3.7692e-06	0.00249144	0	1.8846e-06	0	0	1.50768e-05	0.00111192	0	0	0	1.8846e-06	0	0	0.00798129	0.0402023	0	1.31922e-05	9.42301e-06	0	0	1.8846e-06	1.13076e-05	0	3.7692e-06	0.00387663	9.98839e-05	0.0091422	0	0	0	0	0	0	1.31922e-05	0	0	0	0	3.39228e-05
292	F	TTT	9.55227e-06	0	0	0	0	0	0	0	0.000156657	0	0	0	0	0.0344493	0	0	0	0	0	0	0	1.91045e-06	8.0239e-05	0.00323822	0	0	3.82091e-06	5.73136e-05	0	0.00664647	0.00182639	0.000299941	0	0	0	0	0	0	5.73136e-06	0	0	0	0	0	0	0	1.91045e-06
293	H	CAT	1.99715e-06	0	0	0	0	0	0	0	7.98861e-06	3.59487e-05	0.00788675	0	0	0	0.000643083	0	0	0	5.99146e-06	0.0478917	0	0	5.99146e-06	1.99715e-06	3.9943e-06	0	2.39658e-05	1.99715e-06	0	0.000437376	0	0	0	9.98576e-06	0.000685023	0	5.99146e-06	0	6.79032e-05	0.00777691	0.00163567	0	0	5.99146e-06	4.79316e-05	0	0.00621114
294	Y	TAC	0.000259326	7.46859e-05	0	0	0	0	0	0.00116593	0.00039625	2.69699e-05	2.07461e-06	0	0	0.000360982	2.07461e-06	0	0	0	0	0.000481309	1.45222e-05	0	8.29843e-06	0	0	0	0	0	0	0	0	4.14921e-06	0	0.000203311	0	0	0	0	0	0	0	0	0	0	0	0	2.07461e-06
295	E	GAA	7.27097e-05	6.41556e-06	0	0.000213852	0	5.56015e-05	0	0	0	0.0222192	0.0273752	0	0.0221593	0	0	0.00331043	7.48482e-05	0.00488866	2.56622e-05	0	8.55408e-05	6.41556e-06	0	0	0.00533561	6.41556e-06	0	0	0	0	2.13852e-06	0	0	4.06319e-05	6.20171e-05	0	0	0	0	8.55408e-05	2.13852e-06	4.27704e-06	4.27704e-06	0	0	0	0
296	S	AGT	0	0	0	0	0	0	2.17231e-06	1.73785e-05	0.0148347	0	0.00117957	0	0	0	0	0.000712518	7.16863e-05	2.17231e-06	0.0166269	0	2.17231e-06	2.82401e-05	0	0.00083634	0.00128601	1.52062e-05	0	0	0	0	0	0	0	8.47202e-05	0.0436374	0	0	0	0	0	0	0.0326781	0.000410567	0	2.17231e-06	0	0.00626712
297	L	TTG	2.15442e-06	2.36986e-05	0	0	0	2.15442e-06	0	0	0	0	0	0	0	5.1706e-05	0.000137883	0	0	0	0	0	0	2.15442e-06	0	0	0	0	3.01618e-05	2.15442e-06	0.0425195	0	0.00741765	0	0.0026607	0	0	0	0	2.36986e-05	0	0	6.46325e-06	0	0	0	0	6.46325e-06	0
298	N	AAT	0	0	0	0	0	0	1.31216e-05	0	0	1.09347e-05	0.00834536	2.18694e-06	0	0	0	0	0	0	4.59257e-05	0	0.0012728	0.000249311	0	0.00354503	0.00382058	0.00120282	0	0	0	2.18694e-06	0	0	0	0.00526178	0	0	0	0	0	0	0	0	8.74776e-06	0	0	0	2.18694e-06
299	D	GAT	0	0	0	0	2.19582e-06	0	0.000151511	0	0	0.0191388	0	0.00727914	0.00032059	0	2.19582e-06	5.26996e-05	2.19582e-05	0	0.00137019	0	0.000307415	0	0	6.58746e-06	2.19582e-06	0	0	0	0	0	0	0	0	6.58746e-06	0.00747896	0	0	0	0	0	0	0	0	0	0	0	0
300	G	GGT	0	0	0	0	1.77399e-05	0	0.00516895	4.43496e-06	0.000401364	6.65245e-06	0.000228401	1.10874e-05	2.21748e-06	0	0	0.0171256	0.0190437	0.00565901	0	0	0	0	0	2.21748e-06	0	0	0	0	0	0	0	0	0	0	0	0	0	0	0	0	0	6.65245e-06	8.86993e-06	0	0	0	1.99573e-05
301	Y	TAT	4.36225e-05	1.30867e-05	0	0	0	0	0	2.18112e-06	0.000473304	2.18112e-06	2.39924e-05	0	0	0	0.000292271	0	0	0	0	6.54337e-06	0.000887718	0	0	0	0	0	0	0	0	0	0	0	0	2.18112e-06	2.18112e-05	0	0	0	2.18112e-06	0	0	0	0	0	0	0	2.18112e-06
302	K	AAA	8.88403e-06	0	0	0	0	0	0	0	0	0	2.22101e-06	0.00035314	6.66302e-06	0	0	1.1105e-05	0	0	0	0	0	0.0018079	0	2.22101e-06	0	0.0150473	0	0	0	0	2.22101e-06	0	0	0.000402002	0.00203	0	0	0	0	2.22101e-05	2.22101e-06	0.0168885	7.99563e-05	0	0	0	0
303	M	ATG	0	0	0	0	0	0	0	0	0	0	0	0	0	0	0	0	0	0	0	0	0	0.000855286	0.000565593	0.000105761	0	0.00016324	0	0	0.000241411	0	0	0.00147146	0	0	0	0	0	2.29916e-06	0	0	0	0	4.13848e-05	0	0	0	0
304	I	ATC	0	0	0	0	1.15273e-05	0	0	0	0	0	0	0	0	3.22764e-05	4.61091e-06	0	0	0	0	0	0	0.0332908	0	0.0155365	0	0	0	0.000124495	2.30545e-06	0.000103745	1.15273e-05	0	0.000149855	0.000198269	0	0	0	0	0	0	0	2.30545e-06	0	0	0	0	0
305	G	GGT	0	0	0	2.28061e-06	2.28061e-06	0	3.42092e-05	2.28061e-06	0.000123153	1.14031e-05	0.000250867	0	0	0	0	0.00254744	0.0103038	0.000275954	0	0	0	0	0	0	0	0	0	0	0	0	0	0	0	0	4.56122e-06	0	0	0	0	0	0	4.56122e-06	0	0	0	0	1.14031e-05
306	N	AAC	0	0	0	0	0	0	4.49836e-06	0	0	0.00066126	1.57443e-05	0	0	0	0	0	0	0	0	1.12459e-05	0	0	1.57443e-05	0	0.000222669	2.69902e-05	0	0	0	0	0	0	0	0	0.0365852	0	0	0	0	0	0	2.24918e-06	0	0	0	0	0
307	A	GCT	0	0	0	0.00797369	0.0106739	0.014641	0	0	0	0	0.000260392	4.37634e-06	1.3129e-05	0	0	0	0	0	0.000881832	0	0	0	0	0	0	0	0	0	0	2.18817e-06	0	0	0	0	0	0	0	0	3.28225e-05	0	0	0	0	0	0	0	0
308	V	GTG	0	0	0	4.35122e-05	1.30537e-05	0.00169915	1.30537e-05	0	0	0	0	0	3.9161e-05	0	0	4.35122e-06	2.17561e-06	0.000113132	0	0	0	0.000857191	0	8.70244e-06	0	0	0	0	2.61073e-05	0	8.70244e-06	0.000211034	0.000959444	0	0	0	0	0	0	0	0	0	0	0	0	0	0
309	P	CCT	0	0	0	0	0	2.11511e-06	0.000281309	0	0	0	0	0	0	0	0	0	0	0	0	6.34533e-06	0.000442058	0	0	0	0	0	1.69209e-05	4.23022e-06	2.11511e-06	0.000247468	0	0	0	0	0	0.0312761	0.0129614	0.00658856	0	4.23022e-06	3.17266e-05	0	0	0	0	0	2.74964e-05
310	V	GTA	0	0	0	0.000763479	0	9.71347e-06	2.5255e-05	0	0	0	1.94269e-06	4.66247e-05	5.82808e-06	0	0	6.02235e-05	0	0	0	0	0	0.064684	6.21662e-05	4.66247e-05	0	0	0.00114619	0	0	0	0.000186499	0	1.74842e-05	0	0	0	0	0	0	0	0	1.94269e-06	0	0	0	0	0
311	N	AAT	0	0	0	0	0	0	0	0	1.8193e-06	5.45789e-06	0.00287995	1.8193e-06	0	0	0	0	0	0	7.27719e-06	0	0.00015646	4.18438e-05	7.27719e-06	0.00751188	0.00823596	0.00282537	0	0	0	0	0	0	9.09648e-06	0.00504491	0	0	0	0	0	0	0	1.09158e-05	3.63859e-06	0	0	0	1.8193e-05
312	L	TTA	2.24029e-05	0	4.13591e-05	0	0	0	0	0	0	0	0	0	0	3.27426e-05	0.000790993	0	0	0	0	0	0	0.00132866	0	0	3.44659e-06	0	0.00837005	0	2.24029e-05	1.7233e-06	0	0.00855617	4.48057e-05	0	0	1.7233e-06	0	0	0	0	0	0	0	0	0	0	0
313	A	GCA	0	0	0	0	0.00564342	0.015072	0.0257024	0	0	1.6372e-06	8.18599e-06	0.000165357	1.30976e-05	0	0	0.00107236	0	0	3.27439e-06	0	0	6.54879e-06	0	0	3.27439e-06	0	0	0	0	0	0	0	0	0	0	3.60183e-05	0	0	0	0	0	1.6372e-06	0	0	0	0	0
314	Y	TAT	4.5177e-05	7.47758e-05	0	0	0	0	0	7.78914e-06	0.00637775	1.86939e-05	9.81432e-05	0	0	3.42722e-05	0.0119314	0	1.55783e-06	0	0	1.55783e-06	0.00355808	0	0	0	0	0	0	0	0	9.50276e-05	0	1.71361e-05	0	1.55783e-06	0.00234921	0	0	0	0	0	0	0	0	0	0	0	1.09048e-05
315	E	GAA	0.000120891	0	0	0.00043215	0	0	1.38955e-06	0	0	0.00427008	0.00763418	0	0.00757443	0	0	0.00311259	6.94774e-06	8.33729e-06	8.33729e-06	0	0	0	0	0	0.00132146	4.16865e-06	0	0	0	0	0	0	0	0	1.38955e-06	0	0	0	0	0.000177862	0	4.16865e-06	0	0	0	0	0
316	I	ATA	0	0	0	2.00051e-05	0	0	0	0	0	0	0	0	0	9.33574e-06	4.00103e-06	6.66838e-06	0	0	0	0	0	0	0.0163562	0.00272203	1.60041e-05	0	0.00344755	2.66735e-06	0	0	0.00861688	4.40113e-05	0.0112456	0	0	0	0	0	0	0	0	4.26776e-05	0	2.66735e-06	0	0	0
317	A	GCT	0	0	0	0.0309922	0.00352878	0.000315613	0	0	1.26752e-06	2.53504e-06	0.000135625	7.60513e-06	0	0	0	2.40829e-05	0	0	0.00552006	0	0	0	0	0	0	0	0	0	0	0	0	0	0	0	0	0	0	0	1.39427e-05	0	0	0	0	0	0	0	0
318	K	AAG	0	0.000377509	0	1.21385e-06	0	4.85542e-06	0	0	0	1.21385e-06	6.06927e-06	6.91897e-05	0.00643464	0	0	0	0	5.8265e-05	0	0	0	5.46235e-05	2.42771e-06	1.45663e-05	0.0237636	0	0	0	0	0	0	2.30632e-05	0.0105909	0.00201014	0.00501322	0	0	0	0	0	0.000460051	8.61837e-05	0.0559939	0	0	2.42771e-06	0
319	T	ACA	0	0	0	0.0032138	1.05949e-05	3.17848e-05	3.53165e-06	0	0	0	0	0	0	0	0	0	0	0	0	0	0	0.00175876	0	5.88608e-06	0.000383772	5.88608e-06	0	0	0	0	1.17722e-06	3.53165e-06	0.000201304	2.35443e-06	1.17722e-06	0.00012243	1.17722e-06	8.24051e-06	5.88608e-06	0	0	0.000776962	1.17722e-06	0	0	0	0
320	I	ATA	0	0	0	5.77659e-06	0	0	0	0	0	0	0	0	0	0	0	1.15532e-06	0	0	0	0	0	0	0.000164055	0.00319561	3.81255e-05	0	0.000887285	0	0	0	0.00290909	0	0.00175146	0	0	0	0	0	0	0	0	2.07957e-05	0	0	0	0	0
321	K	AAA	3.59309e-05	0	2.31813e-06	2.31813e-06	0	0	0	0	0	0	2.20222e-05	0.00770429	8.34525e-05	0	0	1.27497e-05	0	0	0	0	2.31813e-06	0.0052436	0	0	0	0.0125642	6.95438e-06	0	0	0	0.000271221	0	2.31813e-06	0.000565623	0.00876136	1.15906e-06	0	0	0	0.00548584	5.4476e-05	0.0105486	2.66584e-05	1.39088e-05	0	0	0
322	S	TCT	5.81056e-06	0	0	3.48634e-06	0.000152237	0	0.00118652	1.16211e-05	0.00351771	0	1.16211e-06	0	0	6.62404e-05	0.00861125	0	0	0	1.62696e-05	0	3.37013e-05	0	0	4.29982e-05	0	0	0	0	0	2.32422e-06	2.0918e-05	2.32422e-06	0	0	2.32422e-06	0.000185938	8.13479e-06	0	0.0026868	0	0	0	0	0	0	0	6.97267e-06
323	A	GCA	0	0	0	0	0.00528249	0.0194459	0.0206169	0	0	0	1.15819e-05	0.00021079	5.79093e-06	0	0	0.00143731	0	3.47456e-06	3.47456e-06	0	0	0.000103079	0	0	0.000181835	0	1.15819e-06	0	0	0	8.1073e-06	0	0	0	0	0.000728499	0	0	0	0	0	0.000635844	0	1.15819e-06	0	0	0
324	L	TTG	1.14305e-06	0.00036692	1.14305e-06	0	0	0	0	1.14305e-06	1.14305e-06	0	0	0	0	0.00269189	0.0273098	0	0	1.14305e-06	0	0	0	0.000720123	1.14305e-06	5.14374e-05	0	2.28611e-05	6.5154e-05	4.3436e-05	0.0272721	0.000171458	0.00917186	0	0.0143167	0	0	0	0	0.000114305	2.28611e-06	0	2.28611e-06	0	2.28611e-06	0	0	6.85832e-06	0
325	E	GAA	0.00154108	2.40436e-05	0.000215248	0.000253031	4.57974e-06	0	0	0	0	0.143885	0.0121913	0	0.0207165	0	0	0.016218	0.00176206	0.000123653	9.27397e-05	0.00288295	0.000332031	5.03771e-05	0	0	0.014346	7.44208e-05	0	0	0	0	0.000144262	0	0	0.000204943	2.17538e-05	0	0	0	0	8.01455e-05	1.14494e-06	0.000416756	0	1.14494e-06	9.15948e-06	0	0
326	I	ATT	0	0	0	0	1.18438e-06	0	0.000292542	0	1.18438e-06	0	0.000106594	0	0	1.42126e-05	0.0155592	0	0	0	9.59347e-05	0	0.000331626	0.0056945	0.0117147	0	0.000213188	2.36876e-06	1.06594e-05	9.47504e-06	1.18438e-06	0.00775887	1.18438e-06	0	0.000107779	0.000161076	0.0438824	0	0	0	2.25032e-05	0	0	1.18438e-06	0	0	0	0	0.000316229
327	R	CGT	0	0	2.39243e-05	0	0	0	0	0.000161174	0.0228301	0	1.25917e-06	0	0	0	1.25917e-06	0	0	0	0.000443229	0.000222874	0.0104171	0	0	1.25917e-06	1.25917e-06	0	0	1.00734e-05	0	0.00341865	0	0	0	0	2.26651e-05	0	2.51835e-06	0	0.00198949	1.13326e-05	0	2.51835e-06	0	0.00539052	0.0119848	0.000600626	0
328	K	AAA	0.00438542	3.15893e-05	1.92283e-05	2.7469e-06	0	0	0	0	0	0	1.37345e-05	0.00348856	8.24069e-06	0	0	0.000118117	0	1.37345e-06	0	0	0	0.00883402	1.37345e-06	8.24069e-06	0	0.0101086	0	0	0	0	6.86725e-06	0	1.09876e-05	0.00450629	0.0132991	4.12035e-06	0	0	0	0.000361217	0	0.01623	0.00344461	0	0	0	0
329	G	GGT	0	0	4.15001e-05	0	0	0	0.00167691	4.61112e-06	0.00845372	1.22963e-05	0.0106855	0.000101445	0	0	6.14816e-05	0.00346141	0.00933906	0.000556409	0	0	1.53704e-06	0	0	1.53704e-06	0	0	0	0	0	0	0	0	0	0	1.84445e-05	0	0	0	0	0	0	3.07408e-06	4.61112e-06	0	0	0	0.000879187
330	N	AAT	0	3.13597e-06	0	0	0	0	9.40791e-06	0	4.70396e-06	7.05593e-05	0.00631898	8.46712e-05	0	0	4.70396e-06	0	0	0	2.97917e-05	0	0.000100351	5.48795e-05	9.09432e-05	0.011923	0.0123918	0.00181573	0	0	0	0	0	0	2.50878e-05	0.00915547	0	0	0	0	0	0	0	4.23356e-05	0	0	0	0	0
331	-	TAG	0.0105323	0	5.44212e-06	0	0	0	0	1.26983e-05	7.25616e-06	1.81404e-06	0	0	0.000101586	0	0	0	0	3.62808e-06	0	0	1.81404e-06	0	0	0	9.0702e-06	0.00896861	0	1.81404e-06	9.0702e-06	0	1.81404e-06	0.00577227	2.53965e-05	0	8.52598e-05	0	0	1.81404e-06	0	7.25616e-06	0.00907382	0	9.61441e-05	0	0	1.08842e-05	0
[truncated: 38 more columns]

## Sheet: raw G17
			TAA	TAG	TGA	GCA	GCC	GCG	GCT	TGC	TGT	GAC	GAT	GAA	GAG	TTC	TTT	GGA	GGC	GGG	GGT	CAC	CAT	ATA	ATC	ATT	AAA	AAG	CTA	CTC	CTG	CTT	TTA	TTG	ATG	AAC	AAT	CCA	CCC	CCG	CCT	CAA	CAG	AGA	AGG	CGA	CGC	CGG	CGT
			-	-	-	A	A	A	A	C	C	D	D	E	E	F	F	G	G	G	G	H	H	I	I	I	K	K	L	L	L	L	L	L	M	N	N	P	P	P	P	Q	Q	R	R	R	R	R	R
-20	M	ATG	0	0	0	0	0	0	0	0	0	0	0	0	0	0	0	0	0	0	0	0	0	0	0	0	0	0	0	0	0	0	0	0	0	0	0	0	0	0	0	0	0	0	0	0	0	0	0
-19	G	GGC	0	0	0	0	0	0	0	0.000301318	0	0.000376648	0	0	0	0	0	0	0	0	0.000301318	0	0	0	0	0	0	0	0	0	0	0	0	0	0	0	0	0	0	0	0	0	0	0	0	0	0.000150659	0	0
-18	S	AGC	0	0	0	0	0	0	0	0.000278829	0	0	0	0	0	0	0	0	0.000597491	0	0	0	0	0	0.000358494	0	0	0	0	0	0	0	0	0	0	0.000278829	0	0	0	0	0	0	0	7.96654e-05	0	0	0.000238996	0	0
-17	S	AGC	0	0	0	0	0	0	0	0.000248348	0	0	0	0	0	0	0	0	0.000645706	0	0	0	0	0	0.000223514	0	0	0	0	0	0	0	0	0	0	0.000273183	0	0	0	0	0	0	0	0.000198679	0	0	0.000149009	0	0
-16	H	CAT	0	0	0	0	0	0	0	0	0	0	8.01764e-05	0	0	0	0	0	0	0	0	0.000601323	0	0	0	0	0	0	0	0	0	4.00882e-05	0	0	0	0	0.000240529	8.01764e-05	0	0	0.000360794	4.00882e-05	8.01764e-05	0	0	0	0	0	0.000541191
-15	H	CAT	0	0	0	0	0	0	0	0	0	0	0.000105539	0	0	0	0	0	0	0	0	0.000615644	0	0	0	0	0	0	0	0	0	0.000175898	0	0	0	0	0.000211078	0	0	0	7.03594e-05	7.03594e-05	7.03594e-05	0	0	0	0	0	0.000386976
-14	H	CAT	0	0	0	0	0	0	0	0	0	0	9.51264e-05	0	0	0	0	0	0	0	0	0.0009037	0	0	0	0	0	0	0	0	0	6.34176e-05	0	0	0	0	0.000158544	0	0	0	9.51264e-05	3.17088e-05	0.000126835	0	0	0	0	0	0.000523195
-13	H	CAC	0	0	0	0	0	0	0	0	0	2.98467e-05	0	0	0	0	0	0	0	0	0	0	0.000388008	0	0	0	0	0	0	0.000119387	0	0	0	0	0	8.95402e-05	0	0	0.000268621	0	0	5.96935e-05	2.98467e-05	0	0	0	0.000820785	0	0
-12	H	CAT	0	0	0	0	0	0	0	0	0	0	5.45457e-05	0	0	0	0	0	0	0	0	0.000695458	0	0	0	0	0	0	0	0	0	2.72729e-05	0	0	0	0	5.45457e-05	0	0	0	2.72729e-05	0.000109091	5.45457e-05	0	0	0	0	0	0.000477275
-11	H	CAT	0	0	0	0	0	0	0	0	0	0	5.08679e-05	0	0	0	0	0	0	0	0	0.000394226	0	0	0	0	0	0	0	0	0	5.08679e-05	0	0	0	0	0.000152604	0	0	0	2.5434e-05	7.63019e-05	0.000101736	0	0	0	0	0	0.000495962
-10	S	AGC	0	0	0	0	0	0	0	0	0	0	0	0	0	0	0	0	0.000317184	0	0	0	0	0	0.000223204	0	0	0	0	0	0	0	0	0	0	0.000211456	0	0	0	0	0	0	0	0.000187961	2.34951e-05	0	0.000117476	0	0
-9	S	AGC	0	0	2.23331e-05	0	0	0	0	8.93326e-05	0	0	0	0	0	0	0	0	0.000256831	0	0	0	0	0	0.000200998	0	0	0	0	0	0	0	0	0	0	0.000312664	0	0	0	0	0	0	0	0.000111666	2.23331e-05	0	6.69994e-05	0	0
-8	G	GGC	0	0	0	0	4.18082e-05	0	0	0.000376274	0	0.000365822	0	0	0	0	0	0.000292657	0	8.36164e-05	0.000438986	0	0	0	0	0	0	0	0	0	0	0	0	0	0	0	0	0	0	0	0	0	0	0	0	0	0.000167233	0	0
-7	L	CTG	0	0	0	0	0	2.50075e-05	0	0	0	0	0	0	0	0	0.000125038	0	0	0	0	0	0	0	0	0	0	0	0.000287586	7.50225e-05	0	0.00336351	0	0.000150045	0.000125038	0	0	0	0	0.000687706	0	0	0.000125038	0	0	0	0	0.00030009	0
-6	V	GTG	0	0	0	0	0	0.00085692	0	0	0	0	0	0	0	0	0	0	0	0.000337575	0	0	0	0	2.59673e-05	0	0	0	0	0	0.000259673	0	0	0.000389509	0.000389509	0	0	0	0	0	0	0	0	0	0	0	0	0	0
-5	P	CCG	0	0	0	0	0	2.36709e-05	0	0	0	0	0	0	0	0	0	0	0	0	0	0	2.36709e-05	0	0	0	0	0	0	0	0.000437911	0	0	0	0	0	0	0.000698291	0.000355063	0	0.000201202	0	0.000284051	0	0	0	0	0.00026038	0
-4	R	CGC	0	0	0	0	0	0	0	0.000359328	0	0	0	0	0	0	0	0	0.000225863	0	0	0.000492793	0	0	0	0	0	0	0	0.000225863	0	0	0	0	0	0	0	0	0.000123198	0	0	0	0	0	0	0.00020533	0	2.0533e-05	0.000646791
-3	G	GGC	0	0	0	0	0.000100178	0	0	0.000267141	0	0.000300533	0	0	0	0	0	0.000233748	0	0	0.000325578	0	0	0	0	0	0	0	0	0	0	0	0	0	0	0	0	0	0	0	0	0	0	0	0	0	6.67852e-05	0	0
-2	S	AGC	0	0	0	0	0	0	0	2.9565e-05	0	0	0	0	0	0	0	0	0.000576518	0	0	0	0	0	0.000229129	0	0	0	0	0	0	0	0	0	0	0.000303042	0	0	0	0	0	0	0	0.000162608	2.9565e-05	0	0.000221738	0	0
-1	S	TCC	0	0	0	0	0.000236072	0	0	5.55463e-05	0	0	0	0	0	0.000243015	0	0	0	0	0	0	0	0	0	0	0	0	0	0	0	0	0	0	0	0	0	0	0.00114564	0	0	0	0	0	0	0	0	0	0
0	M	ATG	0	0	0	0	0	0	0	0	0	0	0	0	0	0	0	0	0	0	0	0	0	0.00038848	7.46167e-05	0.000308476	0	9.92335e-05	0	0	0.000474639	0	0	8.07709e-05	0	0	6.84626e-05	0	0	0	0	0	0	0	9.30793e-05	0	0	0	0
1	A	GCA	0	0	5.10577e-06	0	9.70096e-05	0.0568068	0.00446755	0	0	0	3.57404e-05	0.036833	0.000219548	0	0	0.0187433	1.02115e-05	7.65865e-05	1.53173e-05	0	0	0.000112327	0	0	5.10577e-06	0	4.59519e-05	0	0	0	9.19038e-05	2.04231e-05	5.10577e-06	0	0	2.55288e-05	0	0	0	5.10577e-06	0	5.10577e-06	0	0	0	0	0
2	N	AAT	0	0	0	0	0	0	4.29227e-06	4.29227e-06	0.000686763	5.57995e-05	0.0411457	8.58454e-06	0.000171691	0	0	0	4.29227e-06	4.29227e-06	0.00148513	0	8.15531e-05	0	3.43382e-05	0.00209892	0.00313336	0.00253673	0	0	0	0	0	0	0	0.00274705	0	0	0	0	0	0	0	6.86763e-05	2.14613e-05	0	0	0	4.29227e-06
3	L	TTA	2.11959e-05	7.06529e-06	1.05979e-05	7.06529e-06	0	0	0	0	0	0	0	0	0	2.47285e-05	0.000296742	0	0	0	0	0	0	0.00314759	0	0	0	0	0.00476201	0	3.53265e-06	0	0	0.00730551	0	0	0	0	0	0	0	0	0	0	0	0	0	0	0
4	I	ATT	0	0	0	0	0	0	2.15385e-05	0	0	0	3.07693e-06	0	0	0	0.000747695	0	0	0	4.30771e-05	0	0	0.00899695	0.00768002	0	3.07693e-06	0	0	3.07693e-06	0	0.000741541	0	0	1.84616e-05	9.53849e-05	0.000298462	0	0	0	0	0	0	0	0	0	0	0	0
5	S	AGT	0	0	0	0	0	0	0	0	0.000280272	0	0	0	0	0	2.69492e-06	0	0	0	0.000598273	0	0	0	2.69492e-06	0.000134746	0	0	0	0	0	0	0	0	0	5.38985e-06	0.000406934	0	0	0	2.69492e-06	0	0	5.38985e-05	0.000148221	0	0	0	2.42543e-05
6	L	CTT	0	0	0	0	0	0	0	0	0	0	0	0	0	0	0.000659987	0	0	0	0	0	2.91831e-05	1.34691e-05	6.73457e-06	0.0025973	0	0	0.00732945	0.0143985	0.0218088	0	0.00022673	9.20391e-05	2.24486e-06	0	0	2.24486e-06	2.46934e-05	6.73457e-06	0.0013312	0	4.48971e-06	0	0	6.73457e-06	0	2.24486e-06	5.83662e-05
7	F	TTT	0	0	0	0	0	0	0	0	0.000237142	0	0	0	0	0.0132377	0	0	0	0	0	0	0	0	0	0	0	0	0	6.02902e-06	0	0.000488351	3.41645e-05	6.43096e-05	0	0	0	0	0	0	0	0	0	0	0	0	0	0	0
8	S	TCA	0.000103653	1.69922e-06	2.37891e-05	0.000824124	0	0	5.09767e-06	0	0	0	0	0	0	5.09767e-06	0	0	0	0	0	0	0	0	0	0	0	0	0	0	0	0	0.000256583	3.39845e-06	0	0	0	0.0013084	0	5.09767e-06	3.39845e-06	0	0	0	1.69922e-06	0	0	0	0
9	G	GGT	0	0	0	0	0	0	4.11005e-05	0	0.000487117	3.04448e-06	0.000248125	1.52224e-06	0	0	7.6112e-06	0.00802524	0.00997676	0.000596718	0	0	0	0	0	0	0	0	0	0	0	0	0	0	0	0	0	0	0	0	0	0	0	0	0	0	0	0	9.13343e-06
10	A	GCA	0	0	0	0	0.000912607	0.00596604	0.0276195	0	0	1.31122e-06	7.8673e-06	0.000110142	2.62243e-06	0	0	0.000225529	0	1.31122e-06	0	0	0	1.57346e-05	0	0	0	0	0	0	0	0	0	0	0	0	0	9.17852e-05	0	0	1.31122e-06	0	0	1.31122e-06	0	0	0	1.31122e-06	0
11	G	GGG	0	0	3.25871e-06	0	0	2.2811e-05	0	0	0	1.08624e-06	1.08624e-06	4.34495e-06	0.000233541	0	0	0.0220723	0.00838575	0	0.00783829	0	0	0	0	0	0	0	0	0	0	0	0	3.25871e-06	0	0	0	0	0	0	0	0	0	2.17247e-06	0.000199868	0	0	1.62936e-05	0
12	G	GGA	9.84139e-07	0	9.64456e-05	0.000196828	0	0	9.84139e-07	0	0	0	1.96828e-06	0.000215526	7.87311e-06	0	0	0	0.000363147	0.0189122	0.022524	0	0	0	0	9.84139e-07	0	0	0	0	0	0	0	0	0	0	0	0	0	0	0	0	0	0.000197812	1.96828e-06	3.34607e-05	0	9.84139e-07	0
13	L	TTA	1.25263e-05	0	2.59474e-05	0	0	0	0	0	0	0	0	0	0	5.01054e-05	0.000570843	0	0	0	0	0	0	0.000678212	0	0	0	0	0.0125138	8.94738e-07	9.84212e-06	8.94738e-07	0	0.00565296	0	0	0	2.68422e-06	0	0	0	0	0	8.94738e-07	0	0	0	0	0
14	D	GAT	0	0	0	8.03686e-07	1.20553e-05	0	0.000270842	0	0	0.0361128	0	0.00734328	0.000545703	0	8.03686e-07	4.01843e-06	6.18838e-05	8.03686e-07	0.00103515	8.03686e-07	1.12516e-05	0	0	0	2.41106e-06	0	0	0	0	8.03686e-07	0	0	0	2.97364e-05	0.000310223	8.03686e-07	0	0	0	0	0	0	0	0	0	0	0
15	L	CTT	0	0	0	0	0	0	0	0	0	0	0	0	0	2.23581e-06	0.00339395	0	0	0	0	0	0.00164108	1.41601e-05	3.0556e-05	0.00839098	0	0	0.0326361	0.013552	0.00373454	0	0.00141303	0	7.45269e-07	0	0	5.96215e-06	7.45269e-06	4.47161e-06	0.000558206	7.45269e-06	1.49054e-06	0	0	0	1.49054e-06	7.45269e-07	0.000324937
16	G	GGC	0	0	1.41169e-06	7.05846e-07	9.88184e-05	0	4.23507e-06	0.000105877	5.64677e-06	0.000244223	7.05846e-06	2.82338e-06	1.41169e-06	0	0	0.016869	0	0.00410873	0.0402727	0	0	0	2.82338e-06	0	0	0	0	0	0	0	0	0	0	0	0	0	0	0	0	7.05846e-07	0	2.11754e-06	7.05846e-07	0	1.05877e-05	0	7.05846e-07
17	F	TTC	0	0	0	0	0	0	0	5.65556e-05	6.89703e-06	0	0	0	0	0	0.0136023	0	0	0	0	0	0	6.89703e-07	0.000384164	0	0	0	6.89703e-07	0.00236982	0	1.79323e-05	0.000273812	0.000130354	0	0	0	0	8.96614e-06	0	0	0	0	0	0	0	0	0	0
18	Q	CAA	0.000231592	4.75408e-06	1.69789e-05	0	0	0	0	0	0	5.56907e-05	6.79155e-07	0.000366064	4.07493e-06	0	0	0.000183372	0	1.35831e-06	0	0.00180316	0.0247552	2.6487e-05	0	0	0.00697492	5.43324e-06	0.00864156	1.22248e-05	8.82901e-06	0	1.35831e-06	0	0	6.79155e-07	0.000356556	8.14985e-05	0	1.35831e-06	6.79155e-07	0	0.0196663	0.000177259	0	0.0337635	6.11239e-06	0.000334144	0.000583394
19	K	AAA	3.08848e-05	2.68563e-06	6.71408e-07	1.00711e-05	0	0	0	0	0	6.71408e-07	8.0569e-06	0.0104981	6.04267e-05	1.34282e-06	0	1.20853e-05	0	0	0	0	0	0.0117228	1.34282e-06	0	0	0.0552649	3.02134e-05	0	0	0	0.000678122	0	0.000639852	0.000899687	0.0153551	1.34282e-06	0	0	0	0.00131327	6.04267e-06	0.0140109	0.00098697	1.00711e-05	0	0	0
20	A	GCA	2.6922e-06	0	0	0	0.00295536	0.029343	0.0125073	0	0	2.01915e-06	4.0383e-06	0.000366812	1.07688e-05	0	6.7305e-07	3.70177e-05	0	0	0	0	0	3.36525e-06	0	0	1.3461e-06	0	0	0	0	0	6.7305e-07	0	0	0	0	4.1056e-05	0	1.3461e-06	0	0	0	0	0	0	0	0	0
21	G	GGA	1.99804e-06	0	8.79139e-05	2.86386e-05	1.33203e-06	0	6.66014e-07	0	0.000157179	1.99804e-06	3.99609e-06	0.00296177	1.33203e-06	0	0	0	0.000333673	0.00626453	0.0113202	0	0	0	0	0	1.33203e-06	0	0	0	0	0	0	0	0	0	0	0	0	0	0	0	0	0.00107561	1.33203e-06	3.92949e-05	0	0	1.33203e-06
22	F	TTT	1.32669e-06	1.32669e-06	0	0	0	0	0	6.63347e-07	0.00112968	0	1.99004e-06	0	0	0.0094799	0	0	0	0	0	0	1.32669e-06	0	0	0.000124709	0	0	0	3.31674e-06	0	0.00213664	0.000585736	3.58208e-05	0	0	6.63347e-07	0	0	0	1.32669e-06	0	0	0	0	0	0	0	0
23	R	CGT	0	0	2.11268e-06	0	0	0	0	1.26761e-05	0.0101169	0	1.40845e-06	0	0	0	2.11268e-06	0	0	0	0.000122535	0.000338732	0.0541782	0	0	2.46479e-05	0	0	5.6338e-06	6.33803e-06	0.000102113	0.00624789	0	0	0	0	0.000287324	4.92958e-06	0.00276761	2.8169e-06	0.00376056	5.49296e-05	0.00023169	1.40845e-06	0	0.00702042	0.00366972	0.00520775	0
24	I	ATT	0	0	0	0	0	0	3.75661e-05	0	7.51321e-07	0	0	0	0	0	0.00039219	0	0	0	2.25396e-06	0	0	0.0440379	0.0233195	0	1.50264e-06	0	1.50264e-06	3.75661e-06	7.51321e-07	1.57777e-05	7.51321e-07	0	5.63491e-05	1.50264e-06	7.73861e-05	0	0	0	7.51321e-07	0	0	0	7.51321e-07	0	0	0	0
25	I	ATT	0	0	0	0	0	0	3.49262e-05	0	0	0	3.10455e-06	0	0	3.10455e-06	0.00253487	0	0	0	0.000899544	0	0	0.00489432	0.0115055	0	7.60615e-05	1.31943e-05	7.76138e-07	0	0	4.96728e-05	7.76138e-07	3.88069e-06	0.00487725	1.08659e-05	0.0107402	0	0	0	7.76138e-07	0	0	7.76138e-07	0	0	0	0	0
26	A	GCC	0	0	0	0.0227313	0	0.000838167	0.0302446	8.39847e-07	0	0.000267911	1.42774e-05	1.17579e-05	8.39847e-07	1.84766e-05	0	1.67969e-06	0.00421687	0	0.000401447	0	0	0	0.000563537	7.55862e-05	8.39847e-07	0	0	8.48246e-05	0	0	0	0	0	1.00782e-05	0	8.39847e-07	2.85548e-05	0	8.39847e-07	0	0	0	0	0	0	0	0
27	A	GCA	9.16683e-07	0	0	0	0.000867182	0.0176581	0.0113696	0	0	0	2.75005e-06	0.00017967	1.37502e-05	0	0	0.000257588	0	4.58341e-06	0	0	0	1.83337e-06	0	0	9.16683e-07	0	0	0	0	0	9.16683e-07	0	0	0	0	4.21674e-05	0	2.75005e-06	2.75005e-06	0	0	0	0	0	0	0	0
28	N	AAT	0	0	0	0	0	0	1.00081e-06	1.00081e-06	1.20097e-05	1.10089e-05	0.000437354	0	0	0	0	0	0	0	4.00324e-06	2.00162e-06	4.10332e-05	0	1.80146e-05	0.00237292	1.40113e-05	2.60211e-05	0	0	0	0	0	0	1.00081e-06	0.0221279	0	0	0	0	2.00162e-06	0	0	0	1.00081e-06	0	0	0	0
29	E	GAA	0.00010442	1.0442e-06	1.0442e-06	2.08839e-05	0	1.0442e-06	0	0	1.0442e-06	0.00038322	0.019091	0	0.0272953	0	0	0.000594148	2.08839e-06	2.71491e-05	1.0442e-05	0	0	0	0	0	0.000174381	5.22098e-06	1.0442e-06	0	0	0	1.0442e-06	0	0	0	0	0	0	0	0	2.71491e-05	1.0442e-06	1.0442e-06	0	0	0	0	0
30	Y	TAT	5.02102e-05	0.000134258	2.18305e-06	0	0	0	0	0.000151722	0.0113835	1.09153e-06	0.000184468	0	0	5.45763e-06	0.0107166	0	0	0	0	6.54916e-06	0.00333352	0	0	0.000121159	2.18305e-06	0	0	0	0	0	2.18305e-06	0	0	2.18305e-06	0.016911	0	0	0	0	6.54916e-06	0	0	0	0	0	0	0.000140807
31	D	GAT	1.13653e-06	0	0	0	0	0	7.95568e-05	0	0	0.0185288	0	0.00464384	2.3867e-05	0	2.27305e-06	4.5461e-06	2.61401e-05	0	0.000814888	1.13653e-06	0.000279585	0	0	3.40958e-06	2.27305e-06	0	0	0	0	0	0	0	0	4.5461e-06	0.00179685	0	0	0	0	0	0	0	0	0	0	0	0
32	K	AAA	2.65409e-05	0	0	4.58433e-05	0	0	0	0	0	6.03202e-05	0.00012426	0.0130714	1.32704e-05	0	0	8.44483e-06	0	0	0	0	0	0.00782715	3.61921e-06	0	0	0.00918435	0	0	0	0	0	0	3.61921e-06	0.00232474	0.00423689	1.2064e-06	0	0	0	0.00142114	0	0.00515014	8.44483e-06	1.2064e-06	0	0	0
33	S	TCA	0.000117777	1.35376e-05	1.35376e-05	0.000469756	5.41505e-06	0	0	0	0	0	0	1.35376e-06	0	0	5.41505e-06	0	0	0	0	0	0	2.43677e-05	1.35376e-06	0	8.12258e-06	0	0	0	0	0	0.00371608	1.48914e-05	0	1.35376e-06	0	0.000955756	0	6.76881e-05	5.41505e-06	0	0	2.70753e-06	0	0	0	0	0
34	I	ATA	0	0	0	3.13673e-06	0	0	0	0	0	0	0	1.56836e-06	0	0	0	0	0	0	0	0	0	0	0.000628914	0.00397267	0.000392091	0	0.000211729	0	1.56836e-06	0	0.00483056	6.27346e-06	0.00789044	0	0	0	0	0	0	0	0	2.50938e-05	0	0	0	0	0
35	W	TGG	2.96489e-05	0.000507326	0.000420026	0	0	0	0	4.77677e-05	0.000695102	0	0	0	0	4.94148e-06	0	0	0	0.000219072	0	0	0	0	0	0	0	0	0	0	0	0	0	0.000994886	0	0	0	0	0	0	0	1.64716e-06	0	0	0.000957001	1.64716e-06	0	0.00115795	0
36	K	AAA	5.01109e-05	0	0	0	0	0	0	0	0	6.91185e-05	7.60304e-05	0.0195813	2.76474e-05	0	0	6.39346e-05	0	0	0	0	0	0.00529794	3.45593e-06	0	0	0.0109795	0	0	0	0	0	0	3.62872e-05	0.000606515	0.00407627	0	0	0	0	0.000383608	0	0.0179466	4.4927e-05	1.03678e-05	0	0	0
37	T	ACA	1.84352e-06	0	0	0.000805616	1.84352e-06	4.97749e-05	5.53055e-06	0	0	0	0	0	0	0	0	0	0	0	0	0	0	0.000265466	0	1.84352e-06	9.40193e-05	5.53055e-06	0	0	0	0	1.84352e-06	0	7.37406e-06	0	1.84352e-06	0.000158542	0	5.53055e-06	3.68703e-06	0	0	9.21758e-06	0	0	0	0	0
38	Y	TAT	6.57596e-05	2.7898e-05	0	0	0	0	0	3.98543e-06	0.000830962	0	2.39126e-05	0	0	3.98543e-06	0.00348526	0	0	0	0	0	0.0013949	0	0	7.97086e-05	0	0	0	0	0	7.97086e-06	0	0	0	1.99271e-06	0.000159417	0	0	0	0	0	0	0	0	0	0	0	3.98543e-06
39	E	GAA	0.000177389	6.188e-06	4.12534e-06	0.000391907	0	0	0	0	0	0.00091995	0.00463894	0	0.0117881	0	0	0.00405727	0	1.03133e-05	1.2376e-05	0	0	4.12534e-06	0	0	0.000917887	2.06267e-06	0	0	0	0	0	0	0	0	2.06267e-06	2.06267e-06	0	0	0	0.0010994	0	0	0	0	2.06267e-06	0	0
40	S	AGT	2.15209e-06	0	2.15209e-06	0	0	0	2.15209e-06	0.000256098	0.0154628	0	8.17793e-05	0	0	0	9.46919e-05	0.000165711	1.50646e-05	6.45626e-06	0.00724178	0	1.07604e-05	0	8.60835e-06	0.00776473	0	0	0	0	0	0	0	0	4.30418e-06	8.60835e-06	0.0179204	0	0	0	2.15209e-06	0	0	0.000998569	0.000200144	3.22813e-05	0	0	0.00235869
41	N	AAT	0	0	0	0	0	0	0	0	2.18336e-06	0	0.000430123	0	0	0	0	0	0	0	0	0	5.67674e-05	0	0	0.000231437	0.000355888	3.27504e-05	0	0	0	0	0	0	0	0.003334	0	0	0	0	0	0	0	0	2.18336e-06	0	0	0	0
42	H	CAT	0	5.76411e-05	0	0	0	0	0	0	0	0	2.76677e-05	2.30565e-06	0	0	0	0	0	0	0	0.0170549	0	0	0	0	0	2.30565e-06	0	0	0	0.00177996	0	0	0	4.61129e-06	0.00137647	0	6.91694e-06	0	3.45847e-05	0.00264919	0.000620219	0	0	2.30565e-06	6.91694e-06	0	0.000553355
43	S	TCA	0.000102312	0	5.23456e-05	0.01129	0	0.000116588	2.85521e-05	0	0	0	0	4.75869e-06	0	0	0	0	0	0	0	0	0	2.85521e-05	0	0	7.13803e-06	2.37934e-06	0.000173692	0	0	0	0.0081897	0.00086846	0	0	0	0.0150755	0	0.0018083	7.13803e-06	2.37934e-06	2.37934e-06	2.37934e-06	0	0	0	0	0
44	A	GCT	0	0	0	0.0051996	0.00984363	0.000194688	0	0	0	0	0.000524709	0	0	0	7.12274e-06	0	1.18712e-05	0	0.00500729	0	2.37425e-06	0	0	2.13682e-05	0	0	0	0	0	0	0	0	0	0	0	0	0	0	0.00238849	0	0	0	0	0	0	0	0
45	K	AAA	2.1572e-05	0	0	0	0	0	0	0	0	2.1572e-05	4.79378e-05	0.0497858	5.03347e-05	0	0	2.39689e-05	0	0	0	0	2.39689e-06	0.00740879	4.79378e-06	0.000103066	0	0.011438	4.79378e-06	0	0	0	2.39689e-06	0	1.19845e-05	0.00934788	0.0109394	0	0	0	0	6.47161e-05	0	0.00565187	0.000105463	0	0	0	0
46	L	TTG	0	1.88276e-05	0	0	0	0	0	0	0	0	0	0	0	0.000444802	0.000731923	0	0	0	0	0	0	9.4138e-06	2.35345e-06	0	2.35345e-06	0	0.0058295	4.00087e-05	0.00980683	2.35345e-06	0.0114425	0	0.0112471	0	0	0	0	7.06035e-06	0	0	2.35345e-06	0	0	0	0	0	0
47	I	ATC	0	0	0	0	9.35121e-06	0	0	2.3378e-06	0	7.01341e-06	0	0	0	0.0138982	0.00026651	0	0	0	0	0	0	0.001045	0	0.0453838	0	0	2.3378e-06	0.00385971	0	0.000486263	0	2.3378e-06	0.000472236	0.00630739	0	0	2.3378e-06	0	0	0	0	0	0	0	0	0	0
48	K	AAA	4.28976e-05	0	0	0	0	0	0	0	0	2.3832e-06	0	0.00347709	1.1916e-05	0	0	0.000333648	0	0	0	0	0	0.00107482	0	0	0	0.00725684	0	0	0	0	0	0	0	0.00157529	0.0011487	0	0	0	0	0.000896083	2.3832e-06	0.00568393	0.000109627	2.3832e-06	0	0	0
49	G	GGC	0	2.34908e-06	4.69816e-06	0	0.00061076	0	0	0.0113813	4.69816e-06	0.0277825	0.00273198	0	0.000256049	9.39631e-06	0	0.00199202	0	0.00666433	0.0129646	1.17454e-05	0	0	9.39631e-06	0	0	0	0	0	0	0	0	0	0	1.17454e-05	9.39631e-06	0	0	0	0	0	0	0	0	0	0.00311488	0	0
50	D	GAT	6.65996e-06	2.21999e-06	0	0	0	0	0.000117659	0	0	0.00672878	0	0.00438448	0.000725936	0	0	0	1.33199e-05	2.21999e-06	0.00160727	0	0.000266398	0	0	2.21999e-06	2.21999e-06	0	0	0	0	0	0	0	0	1.99799e-05	0.00837823	0	0	0	0	0	0	0	0	0	0	0	0
51	I	ATA	0	0	0	0	0	0	0	0	0	0	0	0	0	0	0	0	0	0	0	0	0	0	0.000570058	0.00626615	2.46875e-05	0	5.6108e-05	0	0	0	0.0126939	1.57102e-05	0.000412955	0	2.24432e-06	0	0	0	0	0	0	3.14205e-05	2.24432e-06	0	0	0	0
52	S	TCT	2.32389e-06	0	0	0.00171968	1.16194e-05	2.32389e-06	0.0201063	0	0.000725054	0	1.39433e-05	2.32389e-06	0	0	0.00596775	0	0	0	2.32389e-06	0	0	0	0	0.000457806	0	0	0	0	0	4.64778e-06	9.29556e-06	6.97167e-06	0	0	3.71822e-05	3.02106e-05	9.29556e-06	4.64778e-06	0.000757588	0	0	0	0	0	0	0	0
53	K	AAA	1.42697e-05	4.75658e-06	2.37829e-06	2.37829e-06	0	0	0	0	0	0	0	0.00501582	5.47007e-05	9.51316e-06	0	0.000875211	0	0	0	0	0	0.00282065	0	0	0	0.00972483	0	0	0	0	0	0	7.13487e-06	0.00123195	0.00183842	0	0	0	0	0.00029253	4.75658e-06	0.00934193	9.51316e-06	0	0	0	0
54	I	ATT	0	0	0	0	0	0	1.63828e-05	0	0	0	0	0	0	0.000210636	0.00262358	0	0	0	7.02119e-06	0	0	0.014363	0.0246842	0	0	2.3404e-06	0	3.97867e-05	2.10636e-05	0.00738629	9.59563e-05	2.3404e-05	0.00128956	0	0.000210636	0	0	0	7.02119e-06	0	0	0	0	0	0	0	2.3404e-06
55	S	TCT	0	2.31573e-06	0	0	0.000849871	4.63145e-06	0.00131533	0	1.85258e-05	0	0	0	0	6.94718e-06	0.00151912	0	0	0	0	0	9.2629e-06	0	0	4.63145e-06	0	0	0	0	0	9.2629e-06	6.94718e-06	2.31573e-06	0	0	0	7.17875e-05	0.000213047	3.93673e-05	0.0207466	0	0	0	0	0	0	0	0
56	S	TCA	5.36439e-05	1.86588e-05	3.49852e-05	0.00390901	0	2.33235e-06	2.33235e-05	0	9.79585e-05	0	0	0	0	1.16617e-05	3.26528e-05	0	0	0	0	0	0	2.33235e-06	0	0	0	0	6.99704e-06	0	0	0	0.00206879	3.96499e-05	0	0	0	0.0135066	5.59763e-05	0.000114285	0.000128279	1.86588e-05	0	0	0	4.66469e-06	0	0	0
57	D	GAT	4.56444e-06	0	2.28222e-06	2.28222e-06	5.47733e-05	0	0.000173449	0	2.054e-05	0.00704293	0	0.0213296	0.0010521	0	0	0.00186001	4.56444e-06	4.56444e-06	0.00626241	0	0.00170482	0	0	0	0.00018486	0	0	0	0	0	0	0	0	2.28222e-06	0.00707716	0	0	0	0	0	0	0	0	0	0	0	0
58	E	GAA	0.000169717	6.52759e-06	2.17586e-06	0.000335083	0	0	0	0	0	0.00219544	0.018373	0	0.0165496	0	0	0.00348138	2.17586e-06	0.000261103	8.92103e-05	0	4.35172e-06	8.70345e-06	0	2.17586e-06	0.0137928	3.26379e-05	0	0	0	0	0	0	0	2.82862e-05	0	0	0	0	0	0.000193652	0	5.22207e-05	0	0.000110969	0	0	0
59	F	TTC	0	0	0	0	0	0	0	3.8041e-05	0	0	0	0	0	0	0.0146771	0	0	0	0	2.23771e-06	0	0	0.00570839	0	0	0	0	0.0106783	0	3.8041e-05	0.000959976	5.59427e-05	0	0	0	0	8.95083e-06	0	0	0	0	0	0	0	0	0	0
60	P	CCT	0	0	0	2.30392e-06	0	0	2.30392e-05	0	0	0	0	0	0	0	0	0	0	0	0	2.30392e-06	0.00183622	0	0	0	0	0	2.30392e-06	1.15196e-05	0	0.000345588	0	0	0	0	0	0.0242257	0.0337639	0.000610539	0	1.15196e-05	0	0	0	1.61274e-05	0	0	2.99509e-05
61	K	AAG	0	2.37409e-05	0	0	0	0.000118705	0	0	0	1.89927e-05	6.64745e-05	0.000410718	0.0127584	0	0	0	0	4.98559e-05	0	0	0	0.000137697	0.00015669	0	0.0400746	0	0	0	0	0	0	1.66186e-05	0.0151657	0.0214238	0.00876039	0	0	0	0	0	0.000657623	6.88486e-05	0.0196765	0	0	2.37409e-06	0
62	C	TGT	0	0	1.68425e-05	0	0	0	0	0.0160942	0	0	4.81215e-06	0	0	7.21822e-06	0.000346475	0	7.21822e-06	0	0.00540404	0	0	0	0	0	0	0	0	0	0	0	0	0	0	0	0	0	0	0	7.21822e-06	0	0	0	0	0	1.20304e-05	0	0.000772349
63	D	GAT	0	0	0	0	2.35522e-06	0	0.000562899	0	4.71045e-06	0.00600347	0	0.00285218	0.00366944	0	4.71045e-06	0	7.06567e-06	0	0.00437836	2.35522e-06	0.000906761	0	0	2.35522e-06	2.35522e-06	0	0	0	0	2.35522e-06	0	0	0	5.65254e-05	0.00172638	0	0	0	2.35522e-06	0	0	0	0	0	0	0	0
64	G	GGA	0	0	0.000202724	0.000523894	0	0	0	0	0	0	4.5556e-06	0.000179946	6.8334e-06	0	0	0	0.00013439	0.0317617	0.0125438	0	0	0	0	0	0	0	0	0	0	0	0	0	0	0	0	0	0	0	0	2.2778e-06	0	0.000189057	6.8334e-06	1.82224e-05	0	0	0
65	I	ATT	0	0	0	0	0	0	8.98699e-06	0	0	0	0	0	0	0.000137052	0.000698738	0	0	0	0	0	0	0.00776026	0.00720307	0	0	0	0	2.24675e-06	0	0.000763894	0.000426882	0	0.00243547	0	1.7974e-05	0	0	0	0	0	0	0	0	0	0	0	0
66	I	ATT	0	0	0	0	0	0	4.58339e-06	0	0	0	2.2917e-06	0	0	0	0.000279587	0	0	0	0	0	0	0.015006	0.00943721	0	0	0	0	2.2917e-06	0	5.2709e-05	1.37502e-05	0	0.000112293	2.2917e-06	1.60419e-05	0	0	0	0	0	0	0	0	0	0	0	0
67	G	GGG	0	2.23815e-06	4.47631e-06	0	0	4.92394e-05	9.40024e-05	0	2.46197e-05	0	2.01434e-05	4.47631e-06	0.000284245	0	0	0.0248524	0.00116608	0	0.0878027	0	0	0	0	0	0	0	0	0	0	0	0	2.23815e-06	0	0	0	0	0	0	0	0	0	6.71446e-06	0.00023053	0	0	1.56671e-05	0
68	G	GGG	0	0	1.31685e-05	4.38949e-06	4.38949e-06	6.58423e-05	0	1.97527e-05	6.58423e-06	2.19474e-06	0	4.82844e-05	0.000320433	0	0	0.12523	0.00936936	0	0.00909941	0	0	0	0	0	0	0	0	0	0	0	0	0	0	0	0	0	0	0	0	0	0	4.38949e-05	0.00025898	0	0	1.53632e-05	0
69	P	CCG	0	2.1705e-06	0	0	0	0.000119377	2.1705e-06	0	0	0	0	0	0	0	0	0	0	0	0	0	1.08525e-05	0	0	0	0	2.1705e-06	1.08525e-05	2.1705e-06	0.000583864	4.34099e-06	0	0	0	0	0	0.0572121	0.00518749	0	0.0752207	6.51149e-06	0.000154105	0	0	0	0	1.51935e-05	0
70	P	CCT	0	0	0	2.21702e-06	0	0	2.43873e-05	0	0	0	0	0	0	0	0	0	0	0	0	2.21702e-06	7.98129e-05	0	2.21702e-06	0	0	0	1.55192e-05	2.21702e-06	8.8681e-06	0.000219485	0	0	0	0	2.21702e-06	0.0376296	0.0118655	0.0123134	0	4.43405e-06	0	0	0	0	4.43405e-06	0	1.77362e-05
71	C	TGT	0	0	1.91875e-05	0	0	0	0	0.0196458	0	0	0	0	0	1.06597e-05	0.000183347	0	0	0	5.11666e-05	0	2.13194e-06	0	0	2.13194e-06	0	0	0	0	0	0	0	0	0	0	0	0	0	0	4.26388e-06	0	0	0	0	2.13194e-06	6.39582e-06	0	0.000601208
72	Q	CAA	0.000227213	0	0	0	0	0	0	0	0	0	0	2.68525e-05	0	0	0	0	0	0	0	5.99016e-05	0.000710557	0	0	0	0.000898525	0	2.8918e-05	0	0	0	0	0	0	0	0	0.000105344	2.06557e-06	0	0	0	0.0138745	4.13115e-06	0	0.000696098	0	6.19672e-06	4.13115e-06
73	S	TCT	0	4.01778e-06	2.00889e-06	2.00889e-06	0	0	0.000488161	0	0.000269191	0	0	0	0	0	0.000182809	0	0	0	0	0	2.00889e-06	0	0	0	0	0	0	0	0	0	6.02667e-06	6.02667e-06	0	0	0	0.000220978	0.0018763	2.61156e-05	0.00641841	0	0	0	0	0	0	0	0
74	W	TGG	1.949e-06	0.000245574	0.000229982	0	0	0	0	2.5337e-05	0.000161767	0	0	0	0	3.898e-06	0	0	0	2.7286e-05	0	0	0	0	0	0	0	0	0	0	0	0	0	0.000163716	0	0	0	0	0	0	0	0	0	0	2.3388e-05	0	0	0.000504792	0
75	S	AGT	0	0	0	0	0	0	0	0	0.000880127	0	0	0	0	0	0	0	1.97781e-06	1.97781e-06	0.000872215	0	0	0	3.95563e-06	0.000128558	0	0	0	0	0	0	0	0	0	1.97781e-06	0.00018987	0	0	0	0	0	0	2.17559e-05	0.000219537	0	0	0	0.000104824
76	E	GAG	1.6445e-05	0.000148005	0	4.20261e-05	0	0.0011749	0	0	0	0.000297837	0.00246492	0.0760179	0	0	0	7.12616e-05	0	0.00270977	3.65444e-06	0	0	0	0	0	1.09633e-05	0.00124251	0	0	1.82722e-06	0	0	3.65444e-06	1.82722e-05	0	1.82722e-06	0	0	0	0	4.01989e-05	0.00196609	0	0	0	0	3.65444e-06	0
77	G	GGG	0	0	0	0	0	0.000946233	0	0	1.73303e-06	0	1.73303e-06	3.46605e-06	0.00028075	0	0	0.00846237	0.00193233	0	0.00667389	0	0	0	0	0	0	1.73303e-06	0	0	0	0	0	0	0	0	0	0	0	0	0	0	0	1.73303e-06	0.000694944	1.73303e-06	1.73303e-06	0.000459252	0
78	G	GGA	5.24524e-06	0	0.000136376	2.62262e-05	0	3.49683e-06	0	0	6.99366e-06	3.49683e-06	5.24524e-06	0.00026401	1.39873e-05	0	0	0	0.00219426	0.0541256	0.0565454	0	0	0	0	0	0	0	0	0	0	0	0	0	0	0	0	0	0	0	0	1.74841e-06	0	0.000236036	1.22389e-05	4.72072e-05	0	0	1.74841e-06
79	S	TCT	1.56813e-06	0	0	0	1.56813e-06	0	0.00065391	4.70439e-06	0.000431236	0	3.13626e-06	0	0	0.00193507	0.0010726	0	0	0	0	0	2.66582e-05	0	0	0.000680569	0	0	0	0	0	0	1.88176e-05	0	0	0	1.72494e-05	1.56813e-05	1.2545e-05	0	0.0022487	0	0	0	0	0	0	0	0
80	L	CTT	0	0	0	0	0	0	0	0	1.57867e-06	0	0	0	0	5.20962e-05	0.00257324	0	0	0	0	4.10455e-05	0.0148964	0	0	0.00092826	0	0	0.00656097	0.0196655	0.000115243	0	0	1.57867e-06	0	0	2.05228e-05	0	1.42081e-05	0	0.00127241	9.47204e-06	0	0	0	0	0	0	0.00141133
81	R	AGA	0	0	2.79599e-05	1.47157e-06	0	0	0	0	0	0	0	4.41472e-06	0	0	0	0.00146569	0	1.91304e-05	0	0	0	0.00104482	0	4.41472e-06	0.00893833	1.61873e-05	1.47157e-06	0	0	0	1.47157e-06	0	3.0903e-05	1.47157e-06	0.000160401	0	0	0	0	5.73913e-05	0	0	0.0190039	0.00288723	1.47157e-06	2.94315e-06	1.47157e-06
82	G	GGA	1.4071e-06	0	0.000128046	3.37703e-05	0	0	1.4071e-06	0	4.22129e-06	0	5.62838e-06	0.000188551	5.62838e-06	0	0	0	0.00098356	0.0116719	0.0168683	0	0	0	0	0	0	0	0	0	0	0	0	0	0	0	0	0	0	0	0	0	0	0.00015478	4.22129e-06	1.96993e-05	0	0	1.4071e-06
83	I	ATT	0	0	0	0	0	0	1.20012e-05	0	0	0	1.33347e-06	0	0	0.000210689	0.00494318	0	0	0	0.000120012	0	0	0.0223997	0.0413483	0	6.66736e-06	0	1.33347e-06	1.33347e-06	0	0.000389374	2.13356e-05	0	0.0038524	0	0.00112412	0	0	0	1.33347e-06	0	0	0	0	0	0	0	0
84	D	GAT	0	0	0	0	0	0	0.000182292	0	0	0.0178094	0	0.0146334	0.000417218	0	0	2.69587e-05	0.000201548	9.62811e-05	0.00441738	0.000101416	0.0124228	0	0	0	1.027e-05	1.28375e-06	0	0	0	0	0	0	0	3.20937e-05	0.0110325	0	0	0	0	2.5675e-06	1.28375e-06	0	0	0	0	0	3.85124e-06
85	D	GAT	4.93909e-06	0	0	0	1.11129e-05	0	9.7547e-05	0	0	0.0488031	0	0.00427231	6.79125e-05	0	1.23477e-06	3.70432e-06	3.33388e-05	0	0.000605038	0	7.40863e-06	0	0	0	0	0	0	0	0	0	0	0	0	1.35825e-05	0.000372901	0	0	0	0	0	0	0	0	0	0	0	0
86	P	CCT	0	0	0	1.24013e-06	0.000212063	4.21645e-05	0.0343727	0	4.96053e-06	0	0.000395602	0	0	0	0.00294035	0	0	0	1.24013e-06	6.20066e-06	0.00609401	0	0	3.59638e-05	0	0	1.24013e-05	0.000111612	0.000760201	0.013701	2.23224e-05	0	0	0	1.24013e-06	0.0189554	0.0229548	0.0146137	0	9.54901e-05	2.48026e-06	0	0	1.24013e-06	4.96053e-06	1.24013e-06	0.0026204
87	R	CGG	0	1.22828e-06	1.59677e-05	0	0	1.22828e-06	0	0	7.24688e-05	0	0	0	0	0	0	0	0	9.45779e-05	0	1.22828e-06	2.45657e-06	0	0	0	0	7.86102e-05	0.000337778	1.22828e-06	0.00292946	3.68485e-06	0	0	0.000104404	0	0	1.96525e-05	1.22828e-06	3.68485e-05	0	3.56202e-05	0.00179944	8.47516e-05	0.0175104	0.0301544	0.00592647	0	0.00998963
88	G	GGC	0	0	0	1.22866e-06	0.000229759	0	7.74055e-05	0.000140067	1.10579e-05	0.00084286	9.82927e-06	0	0	0	0	0.00132572	0	0.00015604	0.0433139	0	0	0	1.22866e-06	0	0	0	0	0	0	0	0	0	0	0	0	0	0	0	0	0	0	0	0	1.22866e-06	2.94878e-05	0	0
89	K	AAA	2.53397e-05	0	0	3.61996e-06	0	0	0	0	0	1.20665e-06	1.20665e-06	0.00333277	9.65322e-06	0	0	1.08599e-05	0	0	0	0	0	0.00263895	1.20665e-06	0	0	0.00942396	0	0	0	0	0	0	2.41331e-05	0.000475421	0.000800011	0	0	0	0	7.72258e-05	0	0.0125637	5.5506e-05	0	0	0	0
90	L	CTT	0	0	0	0	0	0	3.57247e-06	0	0	0	1.19082e-06	0	0	0	0.00179815	0	0	0	0	0	0.00150401	0	0	0.000169097	0	0	0.012774	0.00643403	0.0119511	0	2.38165e-06	2.38165e-06	1.19082e-06	0	1.19082e-06	1.19082e-06	2.38165e-06	2.38165e-06	0.000916935	0	0	0	0	0	1.19082e-06	1.19082e-06	0.00010122
91	F	TTT	0	0	0	0	0	0	1.13039e-06	0	5.65196e-05	0	0	0	0	0.0273227	0	0	0	0	0	0	0	0	2.37382e-05	0.00698469	0	0	3.39118e-06	3.61725e-05	0	0.00173628	0.0032024	0.000775449	0	0	1.13039e-06	0	0	0	1.13039e-06	0	0	0	0	0	0	0	0
92	Y	TAT	3.12885e-05	3.12885e-05	0	0	0	0	0	1.40259e-05	0.00937684	0	0.000202836	0	0	2.04994e-05	0.00479146	0	0	0	0	0.000146732	0.00184063	0	0	2.58939e-05	0	0	0	0	0	0.000155364	0	0	0	0	0.000285912	0	0	0	0	1.07891e-06	0	0	0	0	0	0	5.39457e-06
93	E	GAA	0.000151432	4.91662e-06	0	5.21162e-05	0	2.94997e-06	1.96665e-06	0	0	0.000287131	0.00586357	0	0.0365866	0	0	0.00138255	0	3.6383e-05	1.08166e-05	0.000141599	5.89995e-06	0	0	9.83325e-07	0.000193715	7.8666e-06	0	0	0	0	9.83325e-07	0	9.83325e-07	0	9.83325e-07	9.83325e-07	0	0	0	0.00112296	1.27832e-05	0	0	1.96665e-06	0	0	0
94	Y	TAT	1.9129e-05	2.29548e-05	0	0	0	0	0	5.73869e-06	0.000429446	0	2.48677e-05	1.9129e-06	0	0	0.00183447	0	0	0	0	0	0.000724988	0	0	0	0	0	0	0	0	1.9129e-06	0	0	0	0	0.000173117	0	0	0	0	0	0	0	0	0	0	0	0
95	I	ATT	0	0	0	0	0	0	0.000213985	0	0	0	2.85313e-06	0	0	0	0.00306141	0	0	0	2.85313e-06	0	0	0.00603627	0.0134183	0	1.90209e-06	0	0	7.60835e-06	0	0.000150265	0	9.51043e-07	5.32584e-05	0.000330012	0.00313369	0	0	0	1.90209e-06	0	0	0	0	0	0	0	0
96	R	CGG	0	9.27816e-07	7.42253e-06	0	0	0	0	9.27816e-07	1.85563e-06	0	0	0	0	0	9.27816e-07	9.27816e-07	0	0.000105771	0	1.85563e-06	9.27816e-06	0	0	0	0	9.27816e-07	1.11338e-05	1.85563e-06	0.000466691	0	0	0	1.85563e-06	0	9.27816e-07	0	0	9.64929e-05	0	9.27816e-06	0.00119967	0.000925032	0.00455929	0.0251169	0.00258304	0	0.0019345
97	I	ATT	0	0	0	0	0	0	1.01717e-05	0	9.24703e-07	0	0	0	0	1.84941e-06	0.00369604	0	0	0	1.84941e-06	0	0	0.00579696	0.0140481	0	0	0	0	0	0	9.61691e-05	6.8428e-05	0	0.00113739	9.24703e-07	0.000442933	0	0	0	0	0	0	0	0	0	0	0	0
98	L	TTA	4.97275e-05	9.04136e-07	1.08496e-05	5.42482e-06	0	0	0	0	0	0	0	0	0	1.08496e-05	0.00118804	9.04136e-07	0	0	0	0	0	0.0141732	1.80827e-06	0	0	0	0.0226242	0	4.79192e-05	3.07406e-05	0	0.0322207	6.60019e-05	0	0	6.32895e-06	0	0	0	9.04136e-07	0	9.04136e-07	0	0	0	0	0
99	K	AAA	3.22624e-05	4.48089e-06	0	0	0	0	0	0	0	1.79236e-06	6.63172e-05	0.0113474	0.000730385	0	0	0.00103688	0	0	0	1.79236e-05	3.22624e-05	0.00508133	0	5.0186e-05	0	0.0227907	1.07541e-05	0	0	0	0	0	2.59892e-05	0.00204239	0.018947	4.74974e-05	0	0	0	0.0192786	9.23063e-05	0.00967065	0.000128153	5.37707e-06	0	8.96178e-07	0
100	Q	CAA	0.000169739	2.73773e-06	4.56289e-06	2.64648e-05	0	0	0	0	0	1.82516e-06	0.00440958	0.0189296	1.00384e-05	0	0	0.000204417	0	0	6.38804e-05	0.000426174	0.0108871	0	0	0	0.000702685	9.12578e-07	0.00408014	0	2.73773e-06	9.12578e-07	0	0	0	0	1.82516e-06	3.10276e-05	0	9.12578e-07	0	0	0.00889946	1.7339e-05	0	0.0413188	0	3.19402e-05	0.000295675
101	K	AAA	3.45613e-05	0	0	5.60453e-06	0	0	0	0	0	5.60453e-06	0	0.00113679	2.42863e-05	0	0	5.60453e-06	0	0	0	0	0.000114893	0.00649752	0	0	0	0.0215261	1.49454e-05	0	0	0	3.92317e-05	0	1.86818e-06	0.00751474	0.00181026	9.34088e-07	0	0	0	0.00255753	2.42863e-05	0.0107542	4.2034e-05	2.80226e-06	0	0	0
102	K	AAA	3.02484e-05	0	0	0.000347856	0	0	0	0	0	0	4.72631e-06	0.0196681	1.70147e-05	9.45262e-07	0	1.98505e-05	0	9.45262e-07	0	0	0	0.0737985	2.07958e-05	2.1741e-05	0	0.0103761	2.83579e-06	0	0	0	0.000306265	0	0.000101143	0.000725016	0.00147177	0	0	0	0	0.011518	6.99494e-05	0.00449661	0.000165421	1.89052e-06	0	0	0
103	P	CCA	0	0	0	0.000118557	1.88186e-06	0	0	0	0	0	0	0	0	0	0	0	0	0	0	9.40928e-07	9.40928e-07	0	0	0	1.12911e-05	0	0.000779088	0	6.58649e-06	2.35232e-05	0	0	0	0	0	0	0.00480249	0.0313009	0.0247417	0.000187245	1.50548e-05	0	0	3.29325e-05	0	2.82278e-06	0
104	K	AAA	3.78591e-05	0	1.89296e-06	4.73239e-06	0	0	0	0	0	9.46478e-07	3.40732e-05	0.00417775	5.67887e-06	0	0	0.000146704	0	0	0	0	6.62534e-06	0.0216762	9.46478e-07	3.88056e-05	0	0.00225735	0	0	0	0	1.70366e-05	0	8.5183e-06	0.0031035	0.0286196	2.65014e-05	0	0	0	0.00423454	2.83943e-06	0.0280138	0.000186456	2.83943e-06	0	0	0
105	F	TTC	0	0	0	0	0	0	0	6.16448e-05	0	0	0	0	0	0	0.00296293	0	0	0	0	1.98854e-06	0	0	0.000976374	0	0	0	0	0.000710904	0	2.98281e-06	0.000692013	2.5851e-05	0	0	9.94271e-07	0	0	0	0	0	0	0	0	0	0	0	0
106	F	TTT	0	0	0	0	0	0	0	1.04898e-06	0.000156298	0	0	0	0	0.061334	0	0	0	0	0	0	3.14695e-06	0	3.14695e-06	0.000411201	0	0	0	4.61552e-05	0	0.00166788	0.000317842	0.000324136	0	0	0	0	0	0	4.19593e-06	0	0	0	0	0	0	0	1.04898e-06
107	L	CTT	0	0	0	0	0	0	0	0	0	0	0	0	0	2.09748e-06	0.000418448	0	0	0	0	4.19497e-06	0.000155214	0	2.30723e-05	0.000758241	0	0	0.00990327	0.0320653	0.0041677	0	0	0	1.04874e-06	0	0	5.24371e-06	2.20236e-05	2.09748e-06	0.00062505	1.04874e-06	0	0	0	1.04874e-06	3.14623e-06	0	4.82422e-05
108	A	GCC	0	0	0	0.00753277	0	0.00625891	0.0197194	1.06155e-06	0	0.000126325	3.18466e-06	0	2.1231e-06	5.30776e-06	0	2.1231e-06	0.000128448	0	2.1231e-06	0	0	0	1.69848e-05	0	0	0	0	2.1231e-06	0	0	0	0	0	0	0	0	5.83854e-05	0	0	0	0	0	0	0	1.06155e-06	0	0
109	E	GAA	0.000126957	3.2006e-06	0	4.48085e-05	0	3.2006e-06	0	0	0	5.86777e-05	1.92036e-05	0	0.0228726	0	0	0.000238978	0	7.46808e-06	0	0	0	0	0	0	0.000384073	5.33434e-06	0	0	0	0	0	0	0	0	0	0	0	0	0	1.70699e-05	1.06687e-06	0	0	0	0	0	0
110	N	AAC	0	0	0	0	0	0	0	0	0	0.000512077	1.17107e-05	0	0	0	0	1.06461e-06	0.000166079	0	0	3.19383e-05	1.06461e-06	0	0.000185242	0	8.41042e-05	7.45227e-06	0	0	0	0	0	0	0	0	0.017729	0	1.06461e-06	0	0	0	0	3.19383e-06	0	0	0	0	0
111	V	GTT	0	0	0	2.08245e-06	4.1649e-06	0	0.00085901	0	0	0	2.70718e-05	0	1.04122e-06	4.1649e-06	0.000184297	0	0	1.04122e-06	4.37314e-05	0	0	2.08245e-06	4.1649e-06	0.00145876	0	0	0	0	0	2.08245e-05	0	0	0	0	0	0	0	0	0	0	0	0	0	0	0	0	0
112	K	AAA	2.87516e-05	1.02684e-06	1.02684e-06	0	0	0	0	0	0	0	1.02684e-06	0.00162344	2.05368e-06	1.02684e-06	0	8.21473e-06	0	1.02684e-06	0	0	0	0.00645165	0	1.02684e-06	0	0.00752059	1.02684e-06	0	0	0	1.23221e-05	0	2.46442e-05	0.00236892	0.00103403	0	0	0	0	6.4691e-05	0	0.0197287	0.000118087	1.43758e-05	0	0	0
113	G	GGA	0	0	0.00021781	0.000169293	0	0	0	0	0	0	2.06455e-06	0.000222972	1.03228e-06	0	0	0	0.000749433	0.011706	0.003454	0	0	0	0	0	0	0	0	0	0	0	0	0	0	0	0	0	0	0	0	0	0	0.000154841	2.06455e-06	2.68392e-05	0	0	0
114	M	ATG	0	0	0	0	0	0	0	0	0	0	0	0	0	0	0	0	0	0	0	0	0	0.0107578	0.0016468	0.000351007	2.0231e-06	4.55197e-05	0	0	0.000454185	0	2.0231e-06	0.000684819	0	0	0	0	0	1.01155e-06	0	0	0	0	2.42772e-05	0	0	0	2.0231e-06
115	L	CTG	0	1.98869e-06	0	0	0	0	0	0	0	0	0	0	0	0.000201852	3.97737e-06	0	0	0	0	0	0	0.000207818	0	0	0	9.94343e-07	0.0351421	0.00235858	0	0.00420011	9.44626e-05	0.0194334	0.00735118	0	0	1.88925e-05	0	0.000555838	2.98303e-06	1.98869e-06	0.00160089	0	9.94343e-07	0	0	0.000398732	0
116	A	GCT	0	0	0	0.00693221	0.00508112	0.000484998	0	0	0	2.96333e-06	0.00253759	9.87775e-06	0	0	0	0	0	0	0.000594641	0	0	0	0	3.9511e-06	0	0	0	0	0	1.87677e-05	0	0	0	0	0	9.87775e-07	0	0	1.778e-05	0	0	0	0	0	0	0	0
117	Q	CAG	1.00041e-05	0.000215088	0	0	0	0	0	0	0	0	0	0	0.000599246	0	0	0	0	0	0	0.00132755	0.0031653	0	0	0	0.000225093	0.00247302	1.10045e-05	0	0.00963296	1.00041e-06	0	1.50062e-05	1.00041e-06	0	0	5.00206e-06	0	0.00051121	1.00041e-06	0.053591	0	0	6.00247e-06	0.00166368	0	0.0232416	2.00082e-06
118	R	CGT	0	0	1.00569e-06	0	0	0	2.01138e-06	3.9222e-05	0.00659935	0	0	0	0	0	4.02276e-06	0	1.00569e-06	0	0.00039222	1.70968e-05	0.00260675	0	0	0	0	0	1.00569e-06	7.03984e-06	0	0.00121588	0	0	0	0	0	0	0	0	0.00085886	1.00569e-06	0	4.12333e-05	0	0.0042058	0.0220226	0.000979543	0
119	H	CAT	0	9.84971e-07	0	0	0	0	0	0	0	0	7.87977e-06	0	0	0	9.84971e-07	0	0	0	0	0.0569688	0	0	0	0	0	0	0	4.92486e-06	0	0.000450132	0	0	0	7.87977e-06	0.000574238	0	2.95491e-06	0	4.03838e-05	0.000589013	0.000266927	0	0	0	4.33387e-05	0	0.000453087
120	N	AAT	0	0	0	4.85165e-05	2.9704e-06	0	0.00113271	0	0.00242483	0.00116143	0.0114469	1.08915e-05	0	9.90132e-07	0.00217532	0	9.90132e-06	0	0.000155451	1.68322e-05	0.0202433	0.000305951	0.00859534	0.0295951	0.0293327	0.00479719	0	0	0	3.96053e-06	0	0	2.9704e-06	0.182572	0	9.90132e-07	0	0	1.98026e-06	4.95066e-06	9.90132e-07	0.000362388	1.28717e-05	0	0	0	2.17829e-05
121	K	AAG	0	0.000118985	0	0	0	5.75732e-06	0	0	0	0.000389579	0.000118025	3.83822e-05	0.0136189	0	0	0	0	0.000191911	0	0	0	7.67643e-06	3.16653e-05	4.79777e-06	0.010795	0	0	0	9.59554e-07	0	0	0	0.0076035	0.00110924	0.0078693	0	0	9.59554e-07	0	0	0.00394473	2.20697e-05	0.0316432	0	0	9.59554e-07	0
122	A	GCT	0	0	0	0.00601598	0.0112915	0.00340171	0	0	0	5.74775e-06	0.00412401	0	9.57958e-07	0	4.78979e-06	0	0	0	0.000371688	0	8.62162e-06	0	0	3.73604e-05	0	0	0	0	0	2.87387e-06	0	0	0	0	0.000113039	0	1.91592e-06	0	0.00356648	0	0	0	0	0	0	0	0
123	V	GTT	0	0	1.91525e-06	9.57624e-07	8.61862e-06	2.87287e-06	0.0023682	0	0	0	2.68135e-05	0	2.87287e-06	5.74575e-06	0.000481685	2.87287e-06	7.66099e-06	4.78812e-06	0.00107158	0	0	1.91525e-06	1.81949e-05	0.0144601	0	0	9.57624e-07	8.71438e-05	0	0.0137026	1.91525e-06	0	0	0	1.14915e-05	0	0	0	1.62796e-05	0	0	0	0	0	0	0	1.91525e-06
124	Q	CAA	0.000226697	3.74706e-06	1.49882e-05	0	0	0	0	0	0	0	6.55735e-06	0.00503324	6.55735e-06	0	0	1.12412e-05	0	9.36765e-07	0	0.00152131	0.00473816	7.21309e-05	0	0	0.00376486	2.81029e-06	0.00451521	0	3.74706e-06	7.49412e-06	0	0	0	1.87353e-06	0	8.43088e-05	9.36765e-07	1.87353e-06	0	0	0.0175241	0.000113349	0	0.036739	5.62059e-06	0.000117096	2.24824e-05
125	E	GAA	0.00013765	6.2977e-06	1.07961e-05	0.000796209	8.99671e-07	0.000186232	0	0	0	0.00537734	0.0194194	0	0.0344079	0	0	0.0610247	9.89638e-06	0.000608178	2.33915e-05	0	0	6.38767e-05	0	0	0.00567873	0.000511913	0	0	0	0	0	0	0	4.49836e-06	0.000376063	0	0	0	0	0.000259105	1.79934e-06	0.000125054	0	8.99671e-07	0	0	0
126	F	TTT	0	0	0	0	0	0	8.71032e-07	8.71032e-07	0.000636724	0	0	0	0	0.00569742	0	0	0	0	0	0	1.74206e-06	2.43889e-05	8.71032e-06	0.0126718	0	0	0.000327508	9.58135e-05	8.71032e-07	0.0179215	0.000925036	0.000299635	0	0	0	0	0	0	5.22619e-06	0	0	0	0	0	0	0	0
127	I	ATC	0	0	0	0	9.88661e-05	0	0	0	0	7.87429e-06	0	0	0	0.00191345	1.1374e-05	0	0	0	0	0	0	0.00225642	0	0.00862935	8.74921e-07	8.74921e-07	0	0.00756982	0	5.24953e-06	0	8.74921e-07	0.00106915	0.0077483	1.31238e-05	0	8.74921e-06	0	0	0	0	8.74921e-07	0	0	6.38693e-05	0	0
128	Q	CAA	0.00021483	3.49317e-06	6.63702e-05	0	0	0	0	0	1.74658e-06	0	0	0.000405207	1.74658e-06	0	0	4.01714e-05	0	0	0	0.00734438	0.00704222	1.74658e-06	0	0	0.00082788	3.49317e-06	0.00497252	5.23975e-06	3.49317e-06	4.01714e-05	1.74658e-06	0	0	0	0	0.000124007	0	0	8.73292e-07	0	0.012034	0.00181907	1.74658e-06	0.128613	5.93838e-05	0.000420053	0.000170292
129	E	GAA	0.000135304	0	0	0.000706116	8.45648e-07	5.32758e-05	2.53694e-06	0	0	0.000538678	0.0590415	0	0.00489292	0	0	0.00412084	0	1.6913e-06	6.08867e-05	0	0	0	0	0	0.0105647	5.07389e-06	0	0	0	0	0	0	0	0	0.000207184	0	0	0	0	0.000114162	0	9.30213e-05	0	0	0	0	0
130	F	TTT	0	0	0	0	0	0	2.43968e-06	0	0.00100108	0	0	0	0	0.0138355	0	0	0	0	0	0	2.43968e-06	0	1.95175e-05	0.00172567	0	0	8.13228e-07	8.94551e-06	0	0.0035839	0.00391407	0.00175901	0	0	0	0	0	0	1.30117e-05	0	0	0	0	0	0	0	0
131	D	GAT	0	0	0	0.000189568	8.03254e-07	0	0.0020491	0	2.40976e-06	0.00677786	0	0.00952579	0.000112456	1.60651e-06	0.000567097	3.13269e-05	1.04423e-05	0	0.00362027	8.03254e-07	0.00519786	0	8.03254e-07	0.000112456	0	0	8.03254e-07	8.03254e-07	0	0.0016531	0	0	0	1.84748e-05	0.00418977	0	0	0	8.03254e-07	0	0	0	0	0	0	0	2.40976e-06
132	N	AAT	0	7.83311e-07	0	0	1.56662e-06	0	1.64495e-05	0	1.56662e-06	1.2533e-05	0.0167934	2.34993e-05	1.17497e-05	0	2.34993e-06	7.83311e-07	0	0	0.000332124	0	0.00046842	0.000212277	5.24818e-05	0.0112092	0.013733	0.016777	0	0	0	0	7.83311e-07	0	3.05491e-05	0.00685319	0	0	0	0	0	0	0	2.66326e-05	0.000186428	0	0	0	0
133	A	GCT	0	0	0	0.0132203	0.0156645	0.0132433	0	0	0	2.30372e-06	0.00238589	0.000102132	2.30372e-06	0	2.30372e-06	0	6.91116e-06	6.06646e-05	0.00126628	0	0	0	0	4.60744e-05	0	0	0	0	0	1.45902e-05	0	0	0	0	5.37534e-06	7.67906e-06	7.67906e-07	7.67906e-07	0.00012824	0	0	0	0	0	0	0	0
134	G	GGA	0	0	0.000144071	0.00065961	0	0	1.55752e-06	0	7.00884e-06	0	0.000124602	0.00813025	7.7876e-06	0	0	0	0.000394831	0.0060533	0.0330147	0	0	4.67256e-06	0	0	2.56991e-05	0	0	0	0	0	7.7876e-07	0	0	0	0	7.7876e-07	0	0	0	0	0	0.00693174	3.11504e-06	0.00180439	0	7.00884e-05	0
135	Y	TAT	2.71409e-05	3.72218e-05	0	0	0	0	0	1.78355e-05	0.00038385	0	2.559e-05	0	0	0.000100034	0.00716908	0	0	0	0	1.08564e-05	0.000628118	0	0	4.65273e-06	0	0	0	0	0	1.55091e-06	7.75455e-07	0	0	0	2.86918e-05	0	0	0	0	0	0	0	0	0	0	0	0
136	D	GAT	7.86041e-07	0	0	1.57208e-06	2.35812e-06	0	0.000793901	7.86041e-07	9.43249e-06	0.00872191	0	0.00321648	0.00126474	0	0	0.000191794	0.000141487	7.86041e-07	0.0130357	3.14416e-06	0.0038799	0	0	3.14416e-06	3.14416e-06	1.57208e-06	0	0	0	5.50228e-06	1.57208e-06	0	0	1.65069e-05	0.0121561	0	0	0	7.86041e-07	0.000462192	7.86041e-07	0	0	0	0	0	1.57208e-06
137	V	GTC	0	0	0	7.91671e-07	0.00427819	1.58334e-06	5.46253e-05	0	0	0.000200293	0	0	0	0.000353877	4.75003e-06	0	0.000146459	0	7.91671e-07	0	0	3.08752e-05	0.0109061	0.000170209	0	0	0	0.00705696	7.91671e-07	0.000429877	0	7.91671e-07	0	6.33337e-06	0	0	3.95835e-06	0	0	0	0	0	0	0	0	0	0
138	H	CAT	2.38153e-06	1.58769e-06	0	0	0	0	0	0	0.00028499	1.58769e-06	0.00424548	1.032e-05	0	0	2.06399e-05	0	0	0	1.58769e-06	0.00803132	0	0	0	9.04982e-05	1.34954e-05	7.93844e-07	7.38275e-05	4.76307e-05	0	0.00567678	0	0	0	1.34954e-05	0.00410894	0	1.58769e-06	0	5.00122e-05	0.00728193	0.000628725	0	0	3.17538e-06	0.000166707	1.58769e-06	0.01873
139	I	ATT	0	0	0	0	2.3479e-06	0	0.000133048	0	0.0001487	0	2.89574e-05	0	0	8.60896e-06	0.0106814	0	7.82633e-07	0	9.3916e-06	0	0	0.000576018	0.0157114	0	1.56527e-06	0	0	2.3479e-06	1.56527e-06	0.00046958	3.52185e-05	3.13053e-06	0.0113709	4.06969e-05	0.00749841	0	0	0	3.13053e-06	0	0	0	1.72179e-05	0	0	0	0
140	I	ATT	0	0	0	7.67284e-07	0	0	0.000101281	7.67284e-07	0.000204865	0	8.74703e-05	0	0	1.30438e-05	0.00766209	0	0	0	1.38111e-05	0	3.83642e-06	0.038556	0.0258337	0	0.0010811	5.44771e-05	1.53457e-06	7.67284e-07	2.30185e-05	0.000244763	0.000576997	3.22259e-05	0.060353	0.000264713	0.121306	0	0	0	7.67284e-07	0	0	9.2074e-06	7.28919e-05	0	0	0	7.67284e-07
141	L	TTG	0	0.000111619	7.80552e-07	0	0	4.68331e-06	0	0	0	0	0	0	2.34166e-06	0.000853143	0.000787577	0	0	7.80552e-07	0	0	0	0.000539361	8.11774e-05	1.32694e-05	2.34166e-06	0.000375445	0.000295829	0	0.0229295	7.02497e-06	0.0332	0	0.0475247	0	0	0	0	1.63916e-05	0	0	0	0	2.34166e-06	0	0	1.5611e-06	0
142	L	CTT	0	0	0	0	0	0	7.59985e-07	0	0	0	0	0	0	0.000201396	0.00826255	0	0	0	7.59985e-07	0.00499538	0.00047423	3.79992e-06	0.000183156	0.00132237	0	0	0.00444287	0.112996	0.000220396	0	5.31989e-06	0	0	0	0	2.27995e-06	0.000101838	7.59985e-07	0.00206108	1.51997e-06	0	0	0	9.8798e-06	1.21598e-05	0	0.000445351
143	N	AAT	0	0	0	0	0	0	7.44972e-07	0	2.23491e-06	4.32084e-05	0.00149516	0	0	0	0	0	0	0	0	0	2.6819e-05	0	0	7.8967e-05	0.000132605	7.52421e-05	0	0	0	0	0	0	0	0.0191778	0	0	0	0	0	0	0	0	0	0	0	0	7.44972e-07
144	A	GCG	0	0	0	0.0130149	0.0230346	0	0.0136226	0	0	2.23139e-06	7.43795e-07	7.43795e-07	9.59496e-05	0	0	1.48759e-06	1.48759e-06	0.000353303	0	0	7.43795e-07	0	0	0	0	0	0	0	7.43795e-07	0	0	0	7.43795e-07	0	0	0	7.43795e-07	1.41321e-05	0	0	0	0	0	0	0	0	0
145	N	AAT	0	1.46906e-06	0	0	0	0	0	0	8.81434e-06	1.17525e-05	0.000873354	7.34528e-07	1.46906e-06	0	1.90977e-05	0	0	0	1.46906e-06	2.20358e-06	0.000304829	0	3.67264e-06	0.00386582	0.00391357	0.000793291	0	1.46906e-06	0	0	0	0	0	0.0230803	0	0	0	0	0	0	0	5.87623e-06	7.34528e-07	0	0	0	0
146	D	GAT	1.45429e-06	7.27145e-07	0	0	2.90858e-06	0	0.000187603	0	7.27145e-07	0.0169519	0	0.00501221	0.00115034	0	0	5.09001e-06	1.38158e-05	7.27145e-07	0.00179896	0	0.000398475	0	0	7.27145e-07	2.90858e-06	1.30886e-05	0	0	0	0	1.45429e-06	0	7.27145e-07	3.9993e-05	0.0227458	0	0	0	0	0	0	0	0	0	0	0	0
147	Y	TAT	7.71554e-05	2.64533e-05	0	0	0	0	0	4.40888e-06	0.00153576	0	8.08295e-06	0	0	2.05748e-05	0.0262637	0	0	0	7.34814e-07	2.86577e-05	0.00454923	0	0	2.86577e-05	0	0	0	0	0	2.20444e-05	3.67407e-06	3.67407e-06	0	7.34814e-07	0.000200604	0	0	0	0	7.34814e-07	0	0	0	0	0	0	4.40888e-06
148	G	GGT	0	0	1.50752e-06	0	6.33159e-05	0	0.00204948	5.80396e-05	0.00296907	0.000183918	0.0101592	1.50752e-06	1.50752e-06	0	2.26128e-06	0.00477659	0.122173	0.00191003	0	0	7.53761e-07	0	0	5.27633e-06	0	0	0	0	0	7.53761e-07	0	0	0	0	4.89945e-05	0	0	0	0	0	0	7.53761e-07	1.50752e-06	7.53761e-07	2.03516e-05	0	0.000440197
149	V	GTA	2.97648e-06	0	0	0.00368786	7.4412e-07	0.00012278	0.000663011	0	0	0	5.20884e-06	0.00668741	2.4556e-05	0	1.48824e-06	0.000169659	0	1.48824e-06	0	0	0	0.0112764	6.84591e-05	2.4556e-05	1.48824e-06	0	0.00332919	7.4412e-07	1.11618e-05	4.68796e-05	0.00129328	0	8.18532e-06	0	0	2.97648e-06	0	0	0	0	0	7.4412e-07	0	0	0	0	0
150	A	GCT	0	7.41008e-07	0	0.00997767	0.00920257	0.0166097	0	0	0	7.41008e-07	9.18849e-05	7.41008e-07	1.11151e-05	0	7.41008e-07	0	7.41008e-07	0	0.00112337	0	7.41008e-07	0	0	0	0	0	0	0	0	2.96403e-06	0	0	0	0	0	7.41008e-07	4.81655e-05	0	0.00549012	0	0	0	0	0	0	0	0
151	Q	CAA	0.000189757	7.41237e-06	0	0	0	0	0	0	0	0	7.41237e-07	2.07546e-05	7.41237e-07	0	0	0	0	0	0	4.3733e-05	0.000189015	0	0	0	7.93124e-05	2.96495e-06	1.77897e-05	0	7.41237e-07	0	7.41237e-07	0	0	0	0	3.85443e-05	7.41237e-07	2.22371e-06	0	0	0.0256535	0	0	0.000410645	0	1.70485e-05	7.41237e-07
152	D	GAT	0	0	0	0	7.35123e-07	0	0.00116664	0	7.35123e-07	0.0153141	0	0.00240679	0.000235975	0	0.000155111	2.94049e-06	4.99884e-05	1.47025e-06	0.00259793	0	0.00194293	0	0	0.000252147	7.35123e-07	0	0	0	0	0	0	0	0	6.61611e-06	0.00200321	0	0	0	0	7.35123e-07	0	0	0	0	0	0	2.20537e-06
153	R	AGA	0	0	4.00623e-05	0	0	0	0	0	0	0	0	0	0	0	0	0.000472162	0	1.50234e-05	0	0	0	9.44325e-05	0	0	0.000151664	2.86159e-06	2.14619e-06	0	0	0	7.15398e-07	0	5.00778e-06	0	0	0	0	0	0	1.4308e-06	0	0	0.020343	0.00120616	0	7.15398e-07	0
154	K	AAA	1.88451e-05	0	0	1.44962e-06	0	0	0	0	0	7.97292e-06	2.39187e-05	0.00864916	1.23218e-05	0	0	2.24691e-05	0	0	0	3.40661e-05	0	0.0031522	1.44962e-06	1.81203e-05	0	0.0107199	0	0	0	0	0	0	4.78375e-05	0.00837736	0.00670232	7.2481e-07	0	0	0	0.00227808	1.44962e-06	0.00860567	4.2039e-05	5.50856e-05	0	0	0
155	R	CGT	0	0	0	0	0	0	0	7.38948e-07	0.000258632	0	0	0	0	0	1.4779e-06	0	0	0	1.25621e-05	1.404e-05	0.000239419	0	0	0	0	0	0	5.17263e-06	7.38948e-07	0.000162568	0	0	0	0	7.38948e-07	0	0	0	1.84737e-05	0	0	0	0	0.000537215	0.00552954	0.000376863	0
156	V	GTT	0	0	0	1.43957e-06	6.83794e-05	2.87913e-06	0.00280715	0	7.19783e-07	0	1.72748e-05	0	7.19783e-07	5.03848e-06	0.000192182	0	0	7.19783e-07	0.000517524	0	7.19783e-07	0	1.15165e-05	0.00239472	0	0	0	7.19783e-07	1.94341e-05	0.000377166	0	0	4.75057e-05	0	0	0	0	0	2.15935e-06	0	0	0	0	0	0	0	0
157	F	TTT	2.13428e-06	0	0	0	0	0	0	0	0.00109915	0	0	0	0	0.00943279	0	0	0	0	1.42285e-06	0	0	0	4.97998e-06	0.00280159	0	0	0	4.48198e-05	4.48198e-05	0.00178283	0.0020923	0.00313312	6.26054e-05	0	0	0	0	0	7.11425e-07	0	0	7.11425e-07	0	0	0	0	0
158	Y	TAT	2.55452e-05	2.05781e-05	0	0	0	0	0	1.13534e-05	0.00114812	0	1.34822e-05	0	0	5.67671e-06	0.0131402	0	0	0	0	1.84493e-05	0.000427173	0	0	0	7.09589e-07	0	0	0	0	5.67671e-06	0	0	0	0	4.89617e-05	0	0	0	0	0	7.09589e-07	0	0	0	0	0	7.09589e-07
159	I	ATT	0	0	0	0	0	0	1.58909e-05	0	6.90909e-07	0	2.76364e-06	0	0	6.90909e-07	0.000518182	0	0	0	0	0	0	0.0105336	0.0172665	0	2.07273e-06	0	6.90909e-07	1.38182e-06	0	0.000405563	1.38182e-06	0	0.000266	6.90909e-07	0.000395891	0	0	0	0	0	0	0	0	0	0	0	0
160	G	GGT	0	0	4.08364e-06	0	6.80606e-07	0	0.000612545	2.72242e-06	0.000200779	2.04182e-06	0.000191931	3.40303e-06	1.36121e-06	0	2.04182e-06	0.00837009	0.0136598	0.000365485	0	0	0	0	0	0	0	0	0	0	0	0	0	0	0	0	0	0	0	0	0	0	0	2.04182e-06	0	0	0	0	1.15703e-05
161	F	TTT	0	0	0	0	0	0	6.58996e-07	1.31799e-06	0.000349268	0	1.31799e-06	0	0	0.0366626	0	0	0	6.58996e-07	0	0	0	1.31799e-06	1.05439e-05	0.000756527	0	0	6.58996e-07	0.000202312	1.31799e-06	0.00127318	0.000226036	0.000258985	6.58996e-07	0	0	0	0	0	1.97699e-06	0	0	0	0	0	0	0	1.31799e-06
162	R	AGA	1.28688e-06	0	3.53893e-05	1.93032e-06	0	0	0	6.43441e-07	1.28688e-06	0	0	0.000155713	0	0	0	0.0434574	4.11802e-05	3.47458e-05	1.02951e-05	0	0	0.00370558	4.50409e-06	1.02951e-05	0.00220893	3.86065e-06	6.43441e-07	0	0	0	3.28155e-05	0	3.21721e-06	2.57376e-06	8.49342e-05	0	0	0	0	0	0	0	0.014056	0.000389282	0	1.28688e-06	0
163	K	AAA	1.61779e-05	9.95564e-06	6.22227e-07	1.05779e-05	0	1.61779e-05	6.22227e-07	6.22227e-07	0	0.000171735	4.35559e-06	0.0108355	0.000294936	0	0	8.89785e-05	1.86668e-06	1.86668e-06	0	0.000128179	6.22227e-07	0.00377007	6.22227e-06	5.04004e-05	0	0.0511334	2.48891e-06	6.22227e-07	0	0	0	0	0.000247646	0.0142471	0.00483284	0	0	0	0	0.00649356	4.35559e-05	0.0306963	0.00467853	2.30224e-05	0	0	0
164	E	GAG	3.11392e-06	0.000118952	0	1.86835e-05	0	0.00631939	2.49113e-06	0	0	0.000711219	0.000457746	0.0076017	0	0	0	3.61215e-05	4.67088e-05	0.0133749	6.22784e-07	0	0	0	0	0	9.59087e-05	0.0059644	0	0	0	0	0	4.35949e-06	3.11392e-06	6.22784e-07	3.11392e-06	0	0	0	0	0	9.83998e-05	0	0.000104628	0	0	0	0
165	L	TTA	3.59907e-05	1.24106e-06	9.92847e-06	0	0	0	0	0	0	0	0	6.20529e-07	0	0.0010518	0.00396518	6.20529e-07	0	0	0	0	0	0.00483889	6.20529e-07	0	1.24106e-06	0	0.0228349	4.34371e-06	4.90218e-05	2.73033e-05	0	0.0085844	2.42006e-05	0	0	5.58477e-06	0	0	0	6.20529e-07	0	0	0	0	0	0	0
166	N	AAT	6.24111e-07	0	0	0	0	0	6.24111e-07	0	4.36878e-06	1.18581e-05	0.0102853	5.24253e-05	0	0	6.24111e-07	0	6.24111e-07	0	0.000569189	4.43119e-05	0.0198804	1.18581e-05	1.24822e-06	0.00625921	0.00174751	0.000331403	0	0	0	1.80992e-05	0	0	0	0.0141255	0	0	0	0	0	0.00240969	0.000159772	6.24111e-07	1.24822e-06	2.49644e-06	6.24111e-07	0	1.93474e-05
167	I	ATA	0	0	0	3.09723e-06	0	0	0	0	0	0	0	2.47778e-06	0	6.19446e-07	4.95557e-06	0	0	0	0	0	0	0	2.72556e-05	0.000198842	0.00176666	0	4.39807e-05	0	0	0	0.0111779	8.98197e-05	0.0027299	0	0	0	0	0	0	0	0	1.36278e-05	0	0	0	0	0
168	N	AAT	2.54874e-06	6.37185e-07	0	0	6.37185e-07	6.37185e-07	0	0	0.000381037	0.000472791	0.00491652	0.000318592	5.28864e-05	0	0	6.37185e-07	0	0	1.91155e-06	0.000112782	0.00505479	0	6.56301e-05	0.00269019	0.0299177	0.0502465	0	0	0	0	0	0	6.69044e-05	0.141451	0	0	0	0	0	0.000213457	0.000109596	0.000385497	2.61246e-05	0	1.27437e-06	0	1.91155e-06
169	Y	TAT	3.46209e-05	2.26367e-05	0	0	0	0	0	3.32893e-06	0.00023702	0	2.19709e-05	0	0	0.000210388	0.00203398	0	0	0	0	1.33157e-06	0.00195741	0	0	0	1.99736e-06	0	0	0	0	0	0	0	0	6.65786e-07	9.78705e-05	0	0	0	0	6.65786e-07	6.65786e-07	0	0	0	0	0	0
170	L	CTT	0	0	0	0	0	0	0	0	2.086e-06	0	6.95332e-07	0	0	3.47666e-06	0.00158605	0	0	0	0	0.000382433	0.0149573	2.086e-06	3.47666e-06	0.00364632	0	0	0.0154482	0.017352	0.000967902	0	2.086e-06	0	0	0	6.95332e-07	2.64226e-05	3.40713e-05	1.39066e-06	0.0141987	8.41352e-05	6.95332e-07	0	0	1.39066e-06	2.15553e-05	0	0.0012064
171	P	CCA	7.28274e-07	0	2.18482e-06	0.000465367	1.45655e-05	0	0	0	0	0	0	2.18482e-06	0	0	0	0	0	0	0	6.55447e-06	5.09792e-06	1.45655e-06	0	0	5.09792e-06	0	0.00300122	2.18482e-06	1.82069e-05	7.28274e-07	1.45655e-06	0	0	0	0	0	0.0105461	0.0119714	0.00705479	0.00266476	7.28274e-07	7.28274e-07	0	0.00802704	1.45655e-06	1.09241e-05	2.9131e-06
172	P	CCC	0	0	0	0	0.000627649	0	1.46305e-06	0	0	0	0	0	0	2.9261e-06	0	0	0	0	0	0.000678125	5.85221e-06	7.31526e-07	0	0	0	0	7.31526e-07	0.00219312	7.31526e-07	8.3394e-05	0	0	0	7.31526e-07	0	0.00185735	0	0.0031302	0.0193635	7.31526e-07	0	0	0	0	0.000168983	1.46305e-06	2.19458e-06
173	I	ATT	0	0	0	0	7.59486e-07	0	0.000227846	0	0	7.59486e-07	0.000729866	0	0	3.03794e-06	0.00403439	0	0	0	0.00016253	0	8.43029e-05	0.00893156	0.0295607	0	9.87332e-06	7.59486e-07	1.51897e-06	4.40502e-05	0	0.00635614	1.51897e-06	0	0.00276073	6.37968e-05	0.00761005	0	0	0	7.74676e-05	0	0	7.59486e-07	7.59486e-07	0	0	0	1.51897e-06
174	P	CCA	1.58573e-06	0	0	0.000661248	0	7.92864e-07	7.92864e-07	0	0	0	0	0	0	0	0	0	0	0	0	2.45788e-05	0.00427591	1.58573e-06	0	0	7.92864e-07	0	0.000658077	7.92864e-07	1.03072e-05	2.37859e-06	0	0	0	0	0	0	0.000508226	0.0344008	0.0179726	0.00151596	6.34291e-06	0	0	0.00297086	0	1.58573e-06	2.37859e-06
175	H	CAT	8.25392e-06	7.75869e-05	8.25392e-07	0	0	0	0	0	7.84123e-05	8.25392e-07	0.00178037	1.65078e-06	8.25392e-07	9.90471e-06	9.40947e-05	0	0	0	2.64126e-05	0.0142966	0	0	0	8.25392e-07	1.56825e-05	5.77775e-06	0.000115555	5.44759e-05	4.29204e-05	0.00936325	0	0	0	2.47618e-06	0.000553013	0	1.65078e-06	1.65078e-06	0.000406093	0.0159499	0.0187298	1.65078e-06	0	0.000384633	6.35552e-05	9.57455e-05	0.0143115
176	L	TTG	0	0.000779434	8.24798e-07	0	0	0.0001031	0	0	0	0	0	0	6.35094e-05	0.000499828	0.000199601	0	0	4.94879e-06	0	0	0	0.000352189	0	2.47439e-06	8.24798e-07	8.24798e-07	0.000112997	1.07224e-05	0.0347347	1.6496e-05	0.00517808	0	0.00712048	0	0	0	0	0.000852016	1.6496e-06	0	1.2372e-05	0	0	0	0	3.29919e-06	0
177	I	ATA	0	0	0	9.23732e-06	0	0	0	0	0	0	0	5.87829e-06	0	0	4.61866e-05	0	0	0	0	0	0	0	0.00055172	0.00241598	0.00773247	4.19878e-06	0.000427436	0	0	0	0.00510824	2.26734e-05	0.00319947	8.39756e-07	8.81744e-05	0	0	0	0	8.39756e-07	0	0.000180548	0	0	0	0	0
178	K	AAG	8.53281e-07	0.000200521	0	0	0	3.41312e-06	0	0	0	0	2.55984e-06	2.47451e-05	0.00122531	0	0	0	0	7.67953e-06	0	8.53281e-07	0	8.53281e-07	0	8.53281e-07	0.0183481	0	0	0	0	0	0	2.55984e-06	0.00220914	0.000203934	0.00166902	0	0	0	0	0	0.00146423	0.000191988	0.0154555	0	0	3.41312e-06	0
179	P	CCA	8.62536e-07	0	0	0.000447656	8.62536e-07	2.58761e-06	2.32885e-05	0	0	0	0	0	0	0	0	0	0	0	0	6.03775e-06	2.32885e-05	2.58761e-06	0	0	0	0	0.00899194	8.62536e-07	5.17522e-06	2.58761e-06	1.72507e-06	0	0	0	0	0	0.0187774	0.00547279	0.0108628	0.00041833	0	0	0	0.000355365	8.62536e-07	8.62536e-07	0
180	T	ACA	0	0	0	0.00955375	6.99204e-06	1.74801e-05	5.33143e-05	0	0	0	0	5.24403e-06	0	0	0	8.74005e-07	0	0	0	0	0	0.00357031	1.39841e-05	4.45743e-05	0.0009448	5.24403e-06	0	0	0	0	8.74005e-07	8.74005e-07	2.88422e-05	2.62202e-06	1.39841e-05	0.000139841	2.62202e-06	1.74801e-06	0.0032478	0	0	0.000688716	8.74005e-07	0	0	0	0
181	L	TTG	1.75501e-06	0.000124606	0	0	0	0	0	0	0	0	0	0	8.77504e-07	0.000234294	0.00597229	0	0	0	0	0	0	6.14253e-06	0	8.77504e-07	0	0	0.00352932	1.75501e-06	0.0263225	1.053e-05	0.010516	0	0.0082266	0	0	8.77504e-07	0	1.66726e-05	0	0	0	0	0	0	0	1.75501e-06	0
182	K	AAG	0	0.000487364	0	0	0	0	0	8.43191e-07	0	0	1.68638e-06	1.18047e-05	0.00687959	0	0	0	0	3.62572e-05	0	0	8.43191e-07	0.000126479	0	2.52957e-06	0.0157516	0	0	0	0.000172854	0	0	8.43191e-07	0.00845215	0.000648414	0.00133308	0	0	0	0	2.95117e-05	0.00259618	6.15529e-05	0.0195401	8.43191e-07	0	9.78101e-05	0
183	D	GAC	0	0	0	8.19023e-07	7.78072e-05	0	5.73316e-06	5.81506e-05	0	0	0.0448808	0.000599525	0.000996751	0	0	0	0.00188867	8.19023e-07	3.84941e-05	0.000660133	1.06473e-05	0	1.63805e-06	0	0	0	0	0	0	0	0	0	0	0.00239237	0.000149881	0	8.19023e-07	0	0	0	0	0	0	0	0	0	0
184	V	GTC	0	0	0	0.000172045	0.0157787	9.71734e-05	1.43371e-05	0	0	0.000613308	7.96504e-07	7.96504e-07	7.96504e-07	0.000626052	1.59301e-06	7.96504e-07	0.000112307	0	0	0	0	4.77902e-06	0.0104278	3.98252e-06	0	0	0	0.00104501	0	0	0	7.96504e-07	1.59301e-06	0	0	0	0	0	0	0	0	0	0	0	0	0	0
185	I	ATT	0	0	0	7.96426e-07	0	0	0	0	0	0	0	0	0	5.33605e-05	0.00172904	0	0	0	0	0	0	0.0375172	0.0558987	0	7.96426e-07	0	1.59285e-06	0	0	0.000387063	3.98213e-06	2.6282e-05	0.00575019	0	2.70785e-05	0	0	0	7.96426e-07	0	0	0	7.96426e-07	0	0	0	0
186	W	TGG	7.8088e-07	0.000269403	0.000253786	0	0	0	0	0.000289706	0.00091441	0	0	0	7.8088e-07	7.8088e-07	1.56176e-06	0	0	0.000791031	0	0	0	0	0	0	0	3.12352e-06	0	0	7.8088e-07	0	0	0.000712943	3.9044e-06	0	0	0	0	0	0	0	1.56176e-06	7.8088e-07	0.00158753	7.8088e-07	0	0.000819924	4.68528e-06
187	D	GAT	7.59444e-07	0	0	0	5.31611e-06	0	0.000161002	0	7.59444e-07	0.0381606	0	0.0088893	0.000863488	0	3.03778e-06	6.07556e-06	6.835e-05	1.51889e-06	0.00390886	2.27833e-06	0.000298462	0	0	2.27833e-06	3.4175e-05	0	0	0	0	0	0	0	0	3.56939e-05	0.00292386	0	0	0	0	7.59444e-07	0	0	0	0	0	0	1.51889e-06
188	L	CTT	0	0	0	0	7.51415e-07	0	0	0	0	0	0	0	0	3.00566e-06	0.000811529	0	0	0	0	0	0.000239701	7.51415e-07	3.75708e-06	0.00312964	0	0	0.006239	0.0160397	0.000134503	0	7.51415e-07	0	0	0	0	6.01132e-06	1.20226e-05	0	0.000534256	0	0	0	0	0	1.50283e-06	0	8.19043e-05
189	K	AAG	0	0.000428138	0	0	0	2.19934e-06	0	0	0	7.33114e-07	7.33114e-07	3.66557e-06	0.000858476	0	0	0	0	8.13756e-05	0	0	0	1.46623e-06	0	8.06425e-06	0.0114776	0	0	0	0	0	0	0	0.00508414	0.00148309	0.0040182	0	0	0	0	0	0.000151021	0.00013196	0.0204751	0	0	0	0
190	D	GAT	1.42827e-06	0	0	7.14135e-07	7.14135e-07	0	0.000159252	0	2.1424e-06	0.01365	0	0.014177	0.000738415	0	0	2.35664e-05	3.07078e-05	2.1424e-06	0.0150982	7.14135e-07	4.99894e-05	0	0	1.28544e-05	2.1424e-06	6.28439e-05	0	0	0	0	0	0	0	1.42827e-06	0.0110041	0	0	0	0	0	0	0	0	0	0	0	0
191	N	AAT	7.22039e-07	1.44408e-06	0	0	0	0	4.33224e-06	0	6.78717e-05	3.89901e-05	0.00329467	0	0	7.22039e-06	1.8773e-05	7.22039e-07	0	0	0.000108306	7.22039e-07	0.000451997	1.37187e-05	0.000272209	0.0162394	0.0035972	0.00353077	0	0	0	0	0	0	1.44408e-06	0.0184286	0	0	0	0	1.44408e-06	1.44408e-06	0	0.000628896	2.38273e-05	0	0	0	2.16612e-06
192	P	CCA	8.06417e-06	0	2.19932e-06	0.039631	0	9.16383e-05	0.000155419	0	0	0	0	9.53039e-06	0	0	0	2.93243e-06	0	0	0	7.33107e-07	7.33107e-06	0	0	0	7.33107e-07	0	0.000722843	0	1.09966e-05	1.46621e-06	5.86485e-06	0	0	0	0	0	0.00111212	0.0124108	0.0114453	0.00157618	6.45134e-05	7.33107e-07	0	0.000192807	0	0	7.33107e-07
193	I	ATT	0	0	0	0	0	0	6.27763e-05	0	0	7.38545e-07	0.000339731	0	0	2.95418e-05	0.00317353	0	0	0	4.43127e-06	0	0.000179466	0.0150589	0.0150826	0	0.000464545	2.21563e-06	0.000317574	0.000752577	2.21563e-06	0.0107695	4.57898e-05	0	0.000875914	1.47709e-06	0.0020731	0	8.12399e-06	0	1.10782e-05	0	0	7.38545e-07	0	0	0	0	7.38545e-07
194	P	CCA	0	0	7.57369e-07	0.00040292	0	2.27211e-06	0	0	0	0	0	0	0	0	0	7.57369e-07	0	0	0	7.57369e-07	2.27211e-06	0	0	0	0	0	0.00104062	0	0.000131025	3.78684e-06	2.27211e-06	0	0	0	0	0	0.000509709	0.0189516	0.00883849	0.00124133	1.13605e-05	0	0	0.00160335	0	7.57369e-07	3.02947e-06
195	A	GCT	0	0	0	0.0167394	0.0315124	0.00303255	0	0	0	6.11402e-06	0.000310287	4.58552e-06	1.52851e-06	0	1.52851e-06	9.17103e-06	5.34977e-06	1.52851e-06	0.00464971	0	7.64253e-07	0	0	0	0	0	0	0	0	0	0	0	0	0	3.82126e-06	7.64253e-07	7.64253e-07	0	0.000475365	0	0	0	0	0	0	0	0
196	L	TTA	4.62659e-06	0	1.85064e-05	7.71099e-07	0	0	0	0	0	0	0	0	0	0.000381694	0.000933029	0	0	0	0	0	0	0.00368122	0	0	0	0	0.0123669	0	6.16879e-06	1.5422e-06	0	0.00286772	1.5422e-06	0	0	1.92775e-05	0	0	0	0	0	0	0	0	0	0	0
197	D	GAT	2.30912e-06	0	7.69707e-07	0	0	0	7.6201e-05	0	4.61824e-06	0.0027771	0	0.00529867	3.00186e-05	0	5.38795e-06	9.69831e-05	5.38795e-06	2.30912e-06	0.0149308	0	0.00211054	0	0	9.54437e-05	1.53941e-06	0	0	0	0	0	0	0	3.07883e-06	0	0.00242073	0	0	0	0	5.46492e-05	0	0	0	0	0	0	9.39043e-05
198	K	AAA	2.05728e-05	0	7.61955e-07	2.28587e-06	0	0	0	0	0	2.28587e-06	9.52444e-05	0.00543579	0.000153153	0	0	0.000156201	0	0	0	4.57173e-06	0	0.0025175	0	0	0	0.0106826	7.61955e-07	0	0	0	0	0	1.06674e-05	0.00459459	0.00886078	0	0	0	0	8.76249e-05	7.46716e-05	0.0171562	0.000141724	3.04782e-06	0	0	0
199	N	AAT	0	0	0	0	0	0	0	0	0	5.40804e-06	0.00424068	0	0	0	0	0	0	0	8.49835e-06	0	5.71707e-05	7.72577e-07	0	0.000183873	9.88899e-05	1.93144e-05	0	0	0	0	0	0	0	0.00687362	0	0	0	0	0	0	0	0	0	0	0	0	7.72577e-07
200	K	AAA	1.25099e-05	0	0	7.81868e-07	0	0	0	0	0	7.81868e-07	1.56374e-06	0.000719319	7.81868e-06	0	0	1.09462e-05	0	0	0	0	0	0.00502898	7.81868e-07	7.81868e-07	0	0.011262	0	0	0	0	1.56374e-06	0	1.56374e-06	0.000641914	0.00455829	7.81868e-07	0	0	0	1.40736e-05	0	0.018395	2.26742e-05	0	0	0	0
201	T	ACA	1.5855e-06	0	7.92752e-07	0.00312186	0.000176784	3.64666e-05	7.92752e-07	0	0	0	0	7.92752e-07	0	0	0	0	0	0	0	0	0	0.000245753	3.96376e-06	0	0.000273499	3.17101e-06	0	0	0	0	0	0	5.46999e-05	3.96376e-06	7.92752e-07	0.000385277	3.17101e-06	2.37826e-06	0	0	0	4.04303e-05	0.000454247	0	0	0	0
202	N	AAT	0	0	0	0	0	0	0	0	8.51351e-07	3.4054e-06	0.000702364	1.7027e-06	0	0	0	0	0	0	0	1.7027e-06	0.000967986	0	0	0.000374594	0.00315425	7.66216e-05	0	0	0	0	0	0	0	0.010578	0	0	0	0	8.51351e-07	0	0	3.4054e-06	0	0	0	0	1.7027e-06
203	G	GGT	0	0	1.7036e-06	8.518e-07	1.7036e-06	0	0.00165931	0	0.000371385	4.51454e-05	0.0041883	4.259e-06	0	0	0	0.01034	0.00784338	0.000224023	0	0	8.518e-07	8.518e-07	0	8.518e-07	0	0	0	0	0	0	0	0	0	0	1.7036e-06	0	0	0	8.518e-07	0	0	5.1108e-06	0	0	0	0	0.000121807
204	N	AAT	0	0	0	0	0	0	2.4994e-06	0	5.83194e-06	2.08284e-05	0.0313058	1.66627e-05	8.33134e-07	0	0	0	0	0	2.99928e-05	0	9.08116e-05	0.000280766	1.66627e-06	0.00341335	0.00557367	2.16615e-05	0	0	0	8.33134e-07	0	0	0	0.00267853	0	0	0	0	0	0	0	1.66627e-06	8.33134e-07	0	0	0	8.33134e-07
205	K	AAA	2.03768e-05	0	8.15073e-07	8.15073e-07	0	0	0	0	0	3.09728e-05	4.89044e-05	0.00594922	0.000180946	8.15073e-07	0	1.05959e-05	0	8.15073e-07	0	2.44522e-06	8.15073e-07	0.00201323	0	8.15073e-07	0	0.0504897	0	0	0	0	8.15073e-07	0	9.45485e-05	0.00413242	0.0254678	0	0	0	0	0.00445682	2.44522e-06	0.0154823	4.89044e-05	0.000191542	0	0	0
206	C	TGT	1.60837e-06	0	4.02093e-05	0	0	0	0	0.0521434	0	0	0	0	0	1.76921e-05	0.000215522	8.04186e-07	4.02093e-06	0	0.000129474	0	0	0	0	4.02093e-06	0	0	0	0	0	8.04186e-07	0	8.04186e-07	8.04186e-07	0	0	0	0	0	8.04186e-07	0	0	8.04186e-07	0	0	3.53842e-05	0	0.00182872
207	I	ATT	0	0	0	0	7.78755e-07	0	9.34506e-06	0	7.78755e-07	0	0.000182229	0	0	1.09026e-05	0.011429	0	0	0	0	0	0	0.00939646	0.0260641	0	3.66015e-05	0	0	7.78755e-07	0	0.00213846	1.16813e-05	7.78755e-07	0.000506191	0.000221945	0.0252885	0	0	0	3.89377e-06	0	0	0	0	0	0	0	0
208	Y	TAT	6.63833e-05	9.33998e-05	1.5438e-06	0	0	0	0	6.94709e-06	0.00804936	0	0.000636817	0	0	0	0.00413738	0	0	0	0	0.00172056	0.00896715	0	0	0	0	0	0	0	0	0.000690078	7.71899e-07	0	0	2.3157e-06	0.00105596	0	0	0	2.47008e-05	8.49089e-06	0	0	0	0	0	0	0.000189887
209	P	CCT	0	0	0	0	0	0	0.000695311	0	7.76017e-07	0	0	0	0	0	1.55203e-06	0	0	0	7.76017e-07	3.10407e-06	0.00516206	0	0	7.76017e-06	0	0	2.32805e-06	1.31923e-05	0	0.00191676	0	0	0	0	0.000138131	0.00347423	0.00575804	0.000147443	0	0	0	0	0	0	2.56086e-05	0	0.00258569
210	N	AAT	0	0	0	0	0	0	0	0	8.04015e-07	1.04522e-05	0.000566831	0	0	0	0	0	0	0	8.04015e-07	8.04015e-07	0.000146331	0	2.41204e-06	0.000246029	9.16577e-05	3.29646e-05	0	0	0	0	0	0	0	0.0258402	0	0	0	0	0	0	0	0	0	0	0	0	0
211	H	CAC	0	0	0	0	0	0	0	0	0	1.12674e-05	8.04812e-07	0	0	0	0	0	0	0	0	0	0.0217082	0	0	0	0	0	0	1.85107e-05	1.60962e-06	0	0	0	0	0.000185912	4.82887e-06	8.04812e-07	5.07032e-05	0	0	0.000171425	0.000188326	0	0	0	0.000545663	0	5.63368e-06
212	E	GAA	9.06818e-05	1.60499e-06	8.02494e-07	2.40748e-05	0	0	0	0	0	3.85197e-05	2.64823e-05	0	0.0154247	0	0	0.000596253	0	8.82744e-06	0	0	0	0	0	0	0.000325813	3.20998e-06	0	0	0	0	0	0	0	0	0	0	0	0	0	0.000202229	8.02494e-07	8.02494e-07	0	0	0	0	0
213	Y	TAT	1.47325e-05	4.01052e-05	0	0	0	0	0	9.82167e-06	0.000514819	0	1.3914e-05	0	0	4.09236e-06	0.0031413	0	0	0	8.18473e-07	3.27389e-06	0.000702249	0	0	0	0	0	0	0	0	1.63695e-06	0	0	0	8.18473e-07	0.00013914	0	0	0	0	0	0	0	0	0	0	0	0
214	F	TTT	0	8.01777e-07	8.01777e-07	0	0	0	1.60355e-06	0	0.000655052	0	3.20711e-06	0	0	0.00609671	0	0	0	0	8.01777e-07	0	2.72604e-05	0	0	0.000930061	8.01777e-07	0	8.01777e-07	1.60355e-06	0	0.00224177	4.89084e-05	2.80622e-05	0	0	0	0	0	0	4.81066e-06	0	0	0	0	0	0	0	0
215	I	ATA	0	0	7.91254e-07	7.91254e-07	0	0	0	0	0	0	0	0	0	7.91254e-07	1.26601e-05	0	0	0	0	0	0	0	0.000434398	0.00491131	0.00435269	1.74076e-05	8.86204e-05	0	0	0	0.00654683	4.51015e-05	0.0169479	0	0.00029672	1.58251e-06	0	0	0	0	0	7.91254e-05	0	0	0	0	0
216	G	GGA	0	0	0.00011197	0.000409214	1.61108e-06	7.0082e-05	0.000207024	8.0554e-07	0.0013807	0.000189302	0.000480102	0.0019196	0.000590461	0	0	0	0.0128057	0.143353	0.131983	0	0	0	0	0	8.0554e-07	0	0	0	0	0	0	0	0	0	0	0	0	0	0	0	0	0.000162719	6.36377e-05	2.89994e-05	0	1.61108e-06	1.61108e-06
217	S	TCA	0.000128439	1.04357e-05	2.00686e-05	0.000258484	0	2.40823e-06	0	0	0	0	0	0	0	0	4.81646e-06	0	0	0	0	0	0	1.20412e-05	0	0	1.04357e-05	8.02744e-07	8.74991e-05	0	0	8.02744e-07	0.00160549	3.21098e-06	0	0	0	0.0146132	4.81646e-06	0.000471211	0.000319492	4.81646e-06	0	0	0	0	0	0	0
218	Y	TAT	4.22329e-05	2.8426e-05	0	0	0	0	0	2.03043e-05	0.00136607	8.12171e-07	2.51773e-05	0	0	6.49737e-06	0.00769857	0	0	0	0	1.29947e-05	0.00194434	0	0	0	0	0	0	0	0	4.87303e-06	3.3299e-05	0	0	7.30954e-06	5.19789e-05	0	0	0	0	0	0	0	0	0	0	0	8.12171e-07
219	S	TCA	0.000134951	6.83295e-06	3.24565e-05	3.33106e-05	0	0	3.16024e-05	0	1.70824e-06	0	0	2.56235e-06	0	0	4.27059e-06	0	0	0	0	0	0	0	0	0	0	0	0	0	0	0	0.000209259	5.97883e-06	0	0	0	0.000752478	0	4.27059e-06	1.02494e-05	8.54118e-07	0	0	0	0	0	0	0
220	T	ACA	1.69845e-05	0	2.68176e-06	0.00669456	0	1.25149e-05	8.93919e-07	0	0	0	0	1.78784e-06	0	0	8.93919e-07	2.05601e-05	0	0	0	0	0	0.00177085	0	4.4696e-06	0.000196662	8.93919e-07	4.73777e-05	0	0	0	4.29081e-05	0	0.000205601	0	0	0.0345393	1.43027e-05	3.66507e-05	0.000284266	8.8498e-05	0	0.0047333	4.4696e-06	8.04528e-06	0	0	0
221	I	ATT	0	0	0	0	0	0	0	0	0	0	0	0	0	0	0.00187132	0	0	0	9.40362e-07	0	0	0.0159514	0.0109317	0	1.88072e-06	9.40362e-07	1.69265e-05	1.88072e-06	7.61693e-05	0.00341163	9.40362e-07	3.94952e-05	0.0124758	0.000365801	0.000819996	0	0	0	3.76145e-06	0	0	0	0	0	0	0	9.40362e-07
222	F	TTT	0	2.6746e-06	0	0	0	0	0	4.45766e-06	0.000100743	0	0	0	0	0.0452782	0	0	0	0	8.91532e-07	0	4.45766e-06	0	0	5.34919e-06	0	0	0	2.40714e-05	0	0.000369986	2.49629e-05	5.7058e-05	0	0	0	0	0	0	8.91532e-07	0	0	0	0	0	0	0	1.78306e-06
223	M	ATG	0	0	0	0	0	8.74195e-07	0	0	0	0	0	0	8.74195e-07	0	1.74839e-06	0	0	0	0	0	0	0.000794643	0.000296352	0.000226416	0	0.00115918	1.74839e-06	0	0.00156044	0	8.74195e-07	0.00193022	0	0	8.74195e-07	0	0	3.49678e-06	0	0	0	0	0.000534133	0	0	0	0
224	S	AGT	0	0	0	0	0	0	2.56765e-06	8.55883e-07	0.000431365	0	1.71177e-06	0	0	0	1.71177e-06	0	9.41471e-06	1.71177e-06	0.00304095	0	2.56765e-06	0	4.27941e-06	6.76148e-05	0	0	0	0	0	0	0	0	0	1.71177e-06	0.000252485	0	0	0	0	0	0	4.19383e-05	0.000163474	0	0	0	2.13971e-05
225	R	AGA	0	0	3.26122e-05	0	0	0	0	0	0	0	0	0	0	0	0	0.000500054	0	5.85348e-06	0	0	0	6.60607e-05	8.36211e-07	0	0.000178113	2.50863e-06	0	0	0	0	0	0	2.50863e-06	0	0	0	0	0	0	0	0	0	0.0144941	9.36557e-05	0	0	0
226	N	AAT	0	0	0	0	0	0	0	0	0	2.40265e-05	0.00119552	1.657e-06	0	0	0	0	0	0	1.657e-06	8.28499e-07	0.000127589	0	0	0.000239436	0.000190555	3.39685e-05	0	0	0	0	0	0	0	0.0161607	0	0	0	0	0	0	0	0	8.28499e-07	0	0	0	0
227	R	CGT	0	0	8.16795e-07	0	0	0	0	5.71756e-06	0.000263008	0	0	0	0	0	0	0	0	0	1.87863e-05	1.30687e-05	0.000347955	0	0	0	0	0	0	9.80154e-06	0	9.80154e-05	0	0	0	0	0	0	0	0	1.30687e-05	8.16795e-07	8.16795e-07	0	0	0.00502247	0.0253835	0.000579107	0
228	V	GTT	0	0	0	4.8821e-06	0.000186334	8.13684e-07	0.00184299	0	0	0	3.3361e-05	0	8.13684e-07	2.44105e-06	0.000161109	1.62737e-06	0	0	9.60147e-05	0	0	0	3.98705e-05	0.00218474	0	0	0	8.13684e-07	0	0.000323846	4.8821e-06	0	0	0	0	0	0	0	8.13684e-07	0	0	0	0	0	0	0	0
229	R	AGA	0	0	5.81124e-05	0.000297019	0	8.07116e-07	0	0	0	0	0	2.42135e-06	0	0	0	0.00135596	0	2.82491e-05	8.07116e-07	0	0	8.63614e-05	0	0	0.00217195	2.90562e-05	0	0	0	0	0	0	6.45693e-06	0	2.42135e-06	0	0	0	0	0	0	0	0.0605708	0.000260699	0	1.61423e-06	0
230	Q	CAA	0.000216252	1.04121e-05	4.80559e-06	0	0	0	0	0	0	8.00932e-07	0	0.00133996	0.000152177	0	0	0.00244524	0	2.40279e-06	8.00932e-07	0.000926678	0.0107982	1.60186e-06	0	0	0.0014625	8.81025e-06	0.00517562	0	5.04587e-05	0	0.000140964	0	0	0	2.40279e-06	0.000865006	0	1.60186e-06	0	0	0.0437669	4.80559e-06	0	0.010356	0	0.000542231	5.68661e-05
231	W	TGG	0	0.00027118	0.000495164	0	0	0	0	6.71951e-05	0.000315977	0	0	0	0	0	7.99941e-07	0	0	7.11948e-05	0	0	0	0	0	0	0	0	0	0	7.99941e-07	0	0	0.00026718	7.99941e-07	0	0	0	0	0	0	0	0	0	0.000114392	0	0	0.000533561	0
232	N	AAT	1.55258e-06	0	0	0	0	0	3.10517e-06	3.88146e-06	1.55258e-06	0.000142838	0.0372923	2.32888e-06	1.55258e-06	0	0	0	0	0	0.000201836	0.00126303	0.000323714	0	3.88146e-06	0.00142838	0.00266656	0.000143614	0	0	0	0	0	0	0	0.0355728	0	0	0	0	0	1.55258e-06	0	0	1.55258e-06	0	7.76292e-07	0	0
233	E	GAA	0.000108814	0	0	0.000447604	1.54346e-06	2.3152e-06	7.71732e-07	0	0	0.000126564	0.0053782	0	0.02184	0	0	0.00201036	0	1.85216e-05	1.1576e-05	0	0	0	0	0	0.00103258	1.31194e-05	0	0	7.71732e-07	0	0	0	0	0	3.85866e-06	0	0	0	0	4.86191e-05	7.71732e-07	0	0	0	0	0	0
234	P	CCA	1.53364e-06	0	0	0.0068293	0	1.07355e-05	0	0	0	7.66821e-07	0	3.52737e-05	0	0	0	0	0	0	0	0.000114256	6.8247e-05	7.66821e-07	0	0	0	0	0.00490228	6.8247e-05	3.06728e-06	1.07355e-05	3.06728e-06	0	0	0	0	0	0.00707469	0.013029	0.0150634	0.000676336	3.45069e-05	0	0	0.000445523	7.66821e-07	2.30046e-06	0
235	A	GCA	0	0	7.77432e-07	0	0.00281975	0.0246197	0.0261248	0	0	0	6.99689e-06	0.000146157	1.24389e-05	0	0	0.000651488	1.55486e-06	1.47712e-05	1.55486e-06	0	0	1.55486e-06	0	0	0	0	0	0	0	0	0	0	0	0	0	4.19813e-05	0	0	0	0	0	7.77432e-07	0	0	0	0	0
236	F	TTC	7.99667e-07	0	2.399e-06	0	7.99667e-07	0	0	0.000494994	0	0	0	0	0	0	0.0139278	0	0	0	0	2.399e-06	0	0	3.19867e-05	0	0	0	0	0.00185363	0	1.59933e-06	0.000400633	0.000247097	0	1.99917e-05	0	0	3.19867e-06	0	0	0	0	0	0	0	7.99667e-07	0	0
237	T	ACA	0	0	0	0.00613148	5.01621e-06	0.000130421	7.52431e-06	0	0	0	0	5.01621e-06	0	0	0	0	0	0	0	0	0	0.000293448	3.34414e-06	1.08684e-05	0.000123733	1.50486e-05	0	0	0	0	0	0	1.25405e-05	0	1.67207e-06	0.000107012	2.5081e-06	6.68828e-06	4.18017e-06	2.5081e-06	0	2.67531e-05	8.36034e-07	0	0	0	0
238	V	GTT	0	0	0	9.33124e-06	9.33124e-06	5.93806e-06	0.00157019	0	0	8.48294e-07	3.05386e-05	1.69659e-06	0	4.24147e-06	0.000105189	0	1.69659e-06	8.48294e-07	8.73743e-05	0	0	0.00267467	0.000122154	0.0173968	0	0	1.69659e-06	8.48294e-07	0	0.000400395	8.48294e-07	0	4.24147e-06	0	0	0	0	0	8.48294e-07	0	0	0	0	0	0	0	0
239	Q	CAA	0.000204837	1.67899e-06	0	0	0	0	8.39497e-07	0	0	0	0	1.34319e-05	0	0	0	0	0	0	0	8.05917e-05	0.00104853	1.76294e-05	0	0	0.00013348	0	0.0129627	0	9.23446e-06	2.93824e-05	0.00046676	0	0	0	0	8.73077e-05	8.39497e-07	0	0	0	0.0110369	0	0	0.00101831	0	1.0074e-05	0
240	A	GCA	1.70914e-06	0	0	0	0.00287991	0.0147379	0.00917041	0	0	0	8.54572e-07	0.000124767	9.40029e-06	0	0	0.000754587	8.54572e-07	0	0	0	0	0	0	0	0	0	0	0	0	0	0	0	0	0	0	1.62369e-05	0	0	0	0	0	8.54572e-07	0	0	0	0	0
241	S	TCT	1.76791e-06	6.1877e-06	8.83957e-07	0	2.65187e-06	8.83957e-07	9.28155e-05	2.56347e-05	0.000198006	0	0	8.83957e-07	0	2.1215e-05	0.000299661	0	0	0	0	0	0	0	0	5.30374e-06	0	0	0	0	0	8.83957e-07	0	3.53583e-06	0	0	4.41978e-06	1.76791e-06	1.59112e-05	1.76791e-06	0.000603742	0	0	0	0	0	0	0	0
242	G	GGA	0	0	0.000111689	0.00502418	9.08039e-07	1.81608e-06	1.81608e-06	0	0	0	1.81608e-06	0.00040771	1.81608e-06	0	0	0	0.000167079	0.0153713	0.00752129	0	0	9.08039e-07	0	0	0	0	0	0	0	0	0	0	0	0	0	0	0	0	0	1.81608e-06	0	0.000242446	4.5402e-06	2.17929e-05	0	0	0
243	R	CGA	3.68889e-06	0	0.0003818	0	0	0	0	9.22223e-07	3.68889e-06	0	0	9.22223e-07	0	0	9.22223e-07	0.000206578	0	0	9.22223e-07	8.30001e-06	6.45556e-06	9.22223e-07	0	0	9.22223e-07	0	0.000140178	0	0	1.84445e-06	2.76667e-06	0	0	0	0	2.30556e-05	9.22223e-07	0	3.68889e-06	0.00146726	9.22223e-06	0.00661511	5.53334e-06	0	0.00350537	0.0139781	0.0124786
244	Q	CAA	0.000180021	5.5965e-06	9.3275e-07	0	0	0	0	0	0	0	2.79825e-06	2.05205e-05	0	0	0	0	0	0	0	0.00852347	0.230684	0	0	0	0.000126854	1.1193e-05	0.00050555	0	2.79825e-06	1.4924e-05	0	0	0	1.8655e-06	0.000170693	2.6117e-05	9.3275e-07	9.3275e-07	6.52925e-06	0	0.0349828	1.8655e-06	0	0.000735939	3.731e-06	2.51842e-05	0.00135808
245	C	TGT	0	0	7.19623e-05	0	0	0	0	0.100979	0	0	0	0	0	2.30279e-05	0.000110342	0	5.75699e-06	0	0.000107464	0	0	0	0	0	0	0	0	0	0	9.59498e-07	0	0	0	0	0	0	0	0	9.59498e-07	0	0	0	0	0	4.89344e-05	0	0.000542116
246	Q	CAA	0.000223963	3.92918e-06	9.82294e-07	0	0	0	0	0	0	0	0	5.50085e-05	1.96459e-06	0	0	0	0	0	0	0.000152256	0.000403723	0	0	0	0.000150291	7.85835e-06	0.000228875	0	0	0	0	0	0	0	0	0.000210211	9.82294e-07	9.82294e-07	0	0	0.0193728	0	0	0.000677783	0	9.82294e-06	0
247	L	TTA	1.46594e-05	0	2.0942e-05	0	0	1.0471e-06	0	0	0	0	0	0	0	0.000105757	0.00101673	0	0	0	0	0	0	0.006825	0	1.0471e-06	0	0	0.0198363	0	0.000124605	2.0942e-06	0	0.00714122	1.57065e-05	0	0	2.0942e-06	0	0	0	7.64383e-05	0	0	0	1.0471e-06	0	0	0
248	H	CAC	0	0	0	0	0	0	0	0	0	3.04652e-05	7.61631e-06	0	0	0	0	0	0	0	0	0	0.142506	0	0	0	0	0	0	2.3937e-05	0	2.17609e-06	0	0	0	0.000131653	1.95848e-05	0	0.000174087	0	3.26413e-06	0.000120773	0.000116421	0	0	0	0.000670235	1.08804e-06	6.31066e-05
249	P	CCC	0	0	0	0	5.84384e-05	0	0	0	0	0	0	0	0	0	0	0	0	0	0	0.00013311	7.57535e-06	0	0	0	0	0	0	0.00025648	0	1.40685e-05	0	0	0	0	0	0.00654185	0	0.00252908	0.0415887	1.08219e-06	3.24658e-06	0	0	0	2.8137e-05	0	0
250	Q	CAA	0.000242245	6.57678e-06	1.09613e-06	2.19226e-06	0	0	0	0	0	0	2.19226e-05	0.000590814	1.09613e-06	0	0	0	0	0	0	0.000344185	0.00180752	0	0	0	0.00179436	0.000642332	0.000691658	0	3.28839e-06	0	0	0	0	0	0	7.01523e-05	0	0	1.09613e-06	0	0.0155486	1.09613e-06	0	0.00182177	0	1.09613e-05	8.76904e-05
251	A	GCT	0	0	0	0.0138373	0.00996777	0.00556437	0	0	0	2.24778e-06	0.000144982	6.74333e-06	1.12389e-06	0	1.12389e-06	0	0	0	0.000311317	0	0	0	0	0	0	0	0	0	0	0	0	0	0	0	2.24778e-06	0	0	0	6.74333e-06	0	0	0	0	0	0	0	0
252	P	CCT	0	0	0	0	0	0	1.70853e-05	0	0	0	0	0	0	2.27804e-06	1.13902e-06	0	0	0	0	9.11217e-06	0.00170853	0	0	0	0	0	4.55608e-06	9.11217e-06	5.6951e-06	0.000962473	1.13902e-06	0	0	0	0	0.0175181	0.022572	0.0155283	0	1.02512e-05	2.27804e-05	0	0	0	1.13902e-06	1.13902e-06	2.61975e-05
253	V	GTA	0	0	1.16384e-06	0.00593907	0	6.05196e-05	1.16384e-06	0	0	1.16384e-06	2.32768e-06	0.00218452	3.6079e-05	0	3.25875e-05	0.00512438	0	0.000171084	2.32768e-06	0	0	0.014527	1.16384e-06	0.00015479	8.72879e-05	0	0.00106491	0	1.16384e-06	0	0.00107306	2.9096e-05	9.54347e-05	0	0	0.00015479	0	0	0	0	0	5.81919e-06	1.16384e-06	0	0	0	0
254	M	ATG	0	0	0	0	0	4.762e-05	0	0	0	0	0	0	0	0	0	0	0	0	0	0	0	0.000207902	1.74219e-05	0.000116146	0	2.43907e-05	0	0	0.000178865	0	0	0.0020012	0	0	1.16146e-06	0	0	1.16146e-06	0	0	0	0	3.71668e-05	0	0	0	0
255	L	TTA	2.37228e-05	0	2.13505e-05	2.37228e-06	0	0	0	0	0	0	0	1.18614e-06	0	0.000149454	0.015676	1.18614e-06	0	0	0	0	0	0.0133227	3.55842e-06	0.000142337	1.18614e-06	0	0.0393194	0	4.74456e-06	7.11685e-05	0	0.00470068	1.77921e-05	0	0	0.0051609	0	7.11685e-06	5.21902e-05	1.42337e-05	1.18614e-06	0	0	0	0	0	0
256	K	AAA	2.45483e-05	0	0	1.22741e-06	0	0	0	0	0	0	0	0.00520669	8.5919e-06	0	0	8.5919e-06	0	0	0	0	0	0.000598978	0	0	0	0.0251436	0	0	0	0	0	0	0.000201296	0.0017147	0.00375098	0	0	0	0	0.000606343	1.22741e-06	0.0146688	3.92772e-05	1.22741e-06	0	0	0
257	V	GTT	0	0	0	1.22498e-06	7.34991e-06	1.22498e-06	0.00215842	0	3.67495e-06	0	0.00182768	0	0	1.71498e-05	0.000262147	0	2.44997e-06	0	0.000271947	0	0	1.22498e-06	2.44997e-06	0.00169905	0	0	0	0	0	0.00035157	0	0	1.22498e-06	0	1.22498e-06	0	0	0	0	0	0	0	0	0	0	0	0
258	S	AGT	0	0	0	0	0	0	3.53055e-06	2.3537e-06	0.00162876	0	9.4148e-06	0	0	0	0	0	9.4148e-06	0	0.00800729	0	1.17685e-06	0	1.17685e-06	0.000147106	9.4148e-06	0	0	0	0	0	0	0	0	1.17685e-06	0.00890169	0	0	0	0	0	0	0.00167466	3.53055e-05	0	0	0	0.0004931
259	K	AAA	1.98153e-05	0	0	0	0	0	0	0	0	0	1.04905e-05	0.00711138	0.00162369	0	0	9.32487e-06	0	1.16561e-06	0	0	0	0.00100009	0	0	0	0.00547253	0	0	0	0	0	0	0	0.000747155	0.00234287	0	0	0	0	0.000156192	0	0.0111968	1.28217e-05	0	0	0	0
260	N	AAT	0	0	0	0	0	0	0	0	1.14478e-06	4.57914e-06	0.0119779	0	1.14478e-06	0	1.14478e-06	0	0	0	9.15827e-06	0	0.000257576	0	0	0.00168169	0.000488823	0.000409833	0	0	0	0	0	0	0	0.00603187	0	0	0	0	0	0	0	0	1.14478e-06	0	0	0	1.14478e-06
261	L	TTA	2.84751e-05	0	1.64279e-05	0	0	0	0	0	0	0	0	0	0	9.09011e-05	0.000836728	2.19039e-06	0	0	0	0	0	0.00053336	0	0	1.09519e-06	0	0.00582643	0	2.08087e-05	1.09519e-06	0	0.0333027	1.09519e-06	0	0	2.19039e-06	0	0	0	0	0	3.28558e-06	0	0	0	0	0
262	N	AAT	1.80462e-05	4.24618e-06	0	0	0	0	4.24618e-06	0	0.00313262	1.06154e-06	0.000259017	0	0	0	0.000609326	0	2.12309e-06	0	2.01693e-05	0.000489372	0.0468268	1.06154e-06	0	8.49235e-05	0.000547757	2.01693e-05	0	0	0	3.29079e-05	0	0	0	0.0141228	0	0	0	0	0	1.59232e-05	1.06154e-06	0.000833312	1.06154e-06	0	1.06154e-06	0	0.000107216
263	K	AAA	1.81062e-05	0	0	1.06507e-06	0	0	0	0	0	2.13014e-06	1.06507e-06	0.00928314	3.19521e-06	0	0	2.13014e-06	0	0	0	0	0	0.00131217	0	1.06507e-06	0	0.0050708	0	0	0	0	2.13014e-06	0	4.26028e-06	0.000550641	0.0010459	0	0	0	0	0.000314195	0	0.00255084	4.26028e-06	0	0	0	0
264	F	TTT	0	0	0	0	0	0	1.04891e-06	0	5.13964e-05	0	0	0	0	0.0103999	0	0	0	0	0	0	0	0	0	0.00025908	0	0	0	7.34234e-06	0	0.000790875	0.000213977	7.65702e-05	0	0	0	0	0	0	0	0	0	0	0	0	0	0	0
265	V	GTT	0	0	0	0	0.00017112	1.03084e-06	0.00869205	0	0	0	0.000903016	0	0	1.03084e-06	0.000149472	0	0	0	0.00014741	0	0	3.29869e-05	1.9586e-05	0.00225548	0	0	0	0	0	0.000378319	6.18504e-06	0	0	0	0	0	0	0	0	0	0	0	0	0	0	0	0
266	E	GAG	2.04233e-06	0.000145006	0	1.2254e-05	0	6.33123e-05	0	0	0	0.00815504	0.0162529	0.0143198	0	0	0	0.000301244	5.10583e-06	0.00786605	0.00035843	1.02117e-06	0	0	0	0	4.08467e-06	0.00357817	0	0	0	0	0	0	2.34868e-05	3.0635e-06	4.9016e-05	0	0	0	0	0	0.000132752	0	1.73598e-05	0	0	1.02117e-06	0
267	G	GGA	1.0641e-06	0	0.000100026	5.53335e-05	0	1.0641e-06	0	0	0	0	4.15001e-05	0.00284329	1.59616e-05	0	0	0	0.000281988	0.0279743	0.00460119	0	0	0	0	0	5.42693e-05	0	0	0	0	0	0	0	0	1.0641e-06	0	0	1.0641e-06	0	0	0	0	0.00306356	3.61796e-05	0.00013727	0	2.12821e-06	0
268	K	AAA	2.09682e-05	6.39529e-05	0	0	0	0	0	0	0	1.04841e-06	0.000226456	0.0065211	0.00128954	0	0	6.70981e-05	0	3.14522e-06	0	1.04841e-06	0	0.000907921	0	4.19363e-06	0	0.149104	0	0	0	0	0	0	0.00287788	0.00165124	0.00366838	0	0	0	0	0.0010893	0.00101276	0.0136031	0.000469687	1.04841e-06	0	1.04841e-06	0
269	E	GAA	7.92e-05	6.336e-06	4.224e-06	0.0001848	0	1.056e-06	0	0	0	0.00058608	0.00277094	0	0.0485031	0	0	0.00259882	0	5.5968e-05	0	0	0	4.224e-06	0	0	0.00234749	1.1616e-05	0	0	0	0	0	0	1.056e-06	0	4.224e-06	0	0	0	0	9.3984e-05	2.112e-06	1.056e-06	0	0	0	0	0
270	H	CAT	2.19451e-06	1.09726e-06	0	0	0	0	0	0	1.75561e-05	1.09726e-06	0.00650782	0	1.09726e-06	0	1.97506e-05	0	0	0	2.19451e-06	0.0119107	0	0	0	0	1.53616e-05	3.29177e-06	2.19451e-06	1.09726e-06	3.29177e-06	0.00174683	0	0	0	1.09726e-06	0.000305037	0	2.19451e-06	1.09726e-06	0.000109726	0.00748218	0.00100947	0	0	4.38902e-06	8.77804e-06	0.000215062	0.00480378
271	L	TTA	2.06015e-05	1.14453e-06	2.40351e-05	0	0	0	0	0	0	0	0	0	0	0.000111019	0.000626057	0	0	0	0	0	0	0.00109073	2.28905e-06	0	0	0	0.0129606	1.14453e-06	8.4695e-05	3.43358e-06	0	0.0109142	2.06015e-05	0	0	5.72264e-06	0	0	0	0	0	0	0	0	0	0	0
272	Y	TAT	7.15677e-05	4.10634e-05	0	0	0	0	0	7.03944e-06	0.000451698	0	4.45831e-05	0	0	0	0.000442312	0	0	0	0	2.34648e-06	0.000833001	0	0	3.51972e-06	1.17324e-06	0	0	0	0	0	0	0	0	1.17324e-06	5.98353e-05	0	0	0	0	0	0	0	0	0	0	0	1.17324e-06
273	R	CGC	0	0	3.79299e-06	0	0	0	0	0.000303439	3.79299e-06	0	0	0	0	0	0	0	3.16082e-05	0	1.26433e-06	0.00157409	7.58598e-06	0	0	0	0	0	2.52866e-06	9.10317e-05	0	1.26433e-06	1.26433e-06	0	1.26433e-06	0	0	0	4.42515e-05	0	1.26433e-06	2.52866e-06	3.79299e-06	3.79299e-06	0	0.00815493	0	0.00549604	0.0186792
274	R	AGA	0	0	7.04148e-05	1.32858e-06	0	0	0	0	0	0	0	0	0	0	0	0.000676248	0	6.6429e-06	0	0	0	6.77576e-05	0	0	0.000409203	1.32858e-06	0	0	0	0	0	0	0	1.32858e-06	0	0	0	0	0	2.65716e-06	0	0	0.0146928	0.018252	1.32858e-06	6.6429e-06	7.97148e-06
275	L	CTA	0	0	0	0	0	0	0	0	0	0	0	0	0	2.69387e-06	0	0	0	0	0	0	0	0.000323265	0	0	1.34694e-06	0	0	0.0021524	0.00959557	0.00124322	0.0192046	0.00014951	0	0	0	0.000449876	1.34694e-06	4.04081e-06	1.34694e-06	1.34694e-05	0	0	0	4.84897e-05	0	0	0
276	T	ACG	0	1.39104e-06	0	2.78208e-05	0	0.000945908	0	0	0	0	0	0	0	0	0	0	0	0	0	0	0	1.66925e-05	0	1.39104e-06	8.34625e-06	0.000236477	0	0	0	0	1.39104e-06	1.39104e-06	0.000332459	0	1.39104e-06	1.39104e-06	0	8.48535e-05	0	0	0	0	2.36477e-05	0	0	0	0
277	V	GTT	0	0	0	1.47116e-06	1.02981e-05	2.94232e-06	0.00185661	0	0	1.47116e-06	1.61828e-05	1.47116e-06	2.94232e-06	2.94232e-06	7.06158e-05	0	0	0	5.00195e-05	0	0	3.23656e-05	0.00394124	0.0172376	0	0	1.47116e-06	1.47116e-06	0	0.00134317	5.88465e-05	0	0	0	1.47116e-06	0	0	0	0	0	0	0	0	0	0	0	0
278	R	CGG	0	0	3.05101e-06	0	0	0	0	0	1.5255e-06	0	0	0	0	0	0	0	0	2.74591e-05	0	0	1.5255e-06	0	0	0	0	1.5255e-06	1.5255e-06	0	0.000321881	0	0	1.5255e-06	3.05101e-06	0	0	0	0	3.20356e-05	0	7.62752e-06	0.000518671	5.94947e-05	0.00863283	0.0182664	0.00192366	0	0.00331797
279	E	GAA	6.69907e-05	0	0	3.73902e-05	0	0	0	0	0	1.71372e-05	0.00065277	0	0.0161712	0	0	0.000704181	0	7.78962e-06	0	0	0	0	0	0	0.000267963	9.34754e-06	1.55792e-06	0	0	0	0	0	0	0	0	0	0	0	0	3.42743e-05	1.55792e-06	0	0	0	0	0	0
280	C	TGT	0	0	3.87732e-05	0	0	0	0	0.0254461	0	0	0	0	0	4.65279e-06	7.13427e-05	0	1.55093e-06	0	4.49769e-05	0	0	0	0	0	0	0	0	0	0	0	0	0	0	0	0	0	0	0	0	0	0	0	0	0	1.24074e-05	0	0.000438913
281	A	GCA	3.08519e-06	0	1.54259e-06	0	0.000444267	0.026835	0.00254065	0	0	0	3.08519e-06	0.00013112	1.38833e-05	0	0	0.000490545	0	1.54259e-06	0	0	0	0	0	0	0	0	0	0	0	0	1.54259e-06	0	0	0	0	2.15963e-05	0	0	1.54259e-06	0	0	0	0	0	0	0	0
282	R	CGA	0	0	0.000395714	0	0	0	0	0	7.78964e-06	0	0	0	0	0	0	0.000101265	0	0	1.55793e-06	0	3.11586e-06	0	0	0	0	0	0.000347418	0	0	3.11586e-06	0	0	0	0	0	1.71372e-05	0	0	0	0.00162025	1.24634e-05	0.000775848	1.55793e-06	0	0.000405061	0.00631896	0.0100284
283	V	GTG	0	1.57234e-06	0	6.44658e-05	1.57234e-06	0.00137894	1.10064e-05	0	0	0	0	1.57234e-06	2.67297e-05	4.71701e-06	9.43402e-06	4.71701e-06	1.57234e-06	6.44658e-05	1.57234e-06	0	0	0.00284121	4.40254e-05	0	0	0	0.00482393	1.10064e-05	0.0188633	3.93084e-05	0.00224215	0.049689	0.00193397	0	0	1.57234e-06	0	1.10064e-05	0	0	0	1.57234e-06	0	0	0	0	0
284	Q	CAA	0.00029941	6.27796e-05	0	0	0	0	0	0	0	0	0	2.73655e-05	0	0	0	0	0	0	0	6.11699e-05	0.000429799	0	0	0	0.000185119	0	0.000323556	0	0	0	0	0	0	0	1.60973e-06	3.70239e-05	0	0	0	0	0.0175413	0	0	0.000500627	0	4.8292e-06	0
285	G	GGA	3.25821e-06	0	6.51642e-05	0.000493619	0	0	1.6291e-06	0	0	0	3.25821e-06	0.000998641	4.88731e-06	0	0	0	0.000153136	0.011798	0.0105403	0	0	0	0	0	1.6291e-06	0	0	0	0	0	4.88731e-06	0	0	0	0	0	0	0	0	0	0	0.000252511	4.88731e-06	2.93239e-05	0	0	0
286	F	TTT	0	0	0	0	0	0	0	0	2.96134e-05	0	0	0	0	0.0122929	0	0	0	0	0	0	0	0	0	0.000189197	0	0	0	3.29038e-06	0	0.000636689	0.000138196	0.000134906	0	0	0	0	0	0	0	0	0	0	0	0	0	0	0
287	P	CCA	5.18509e-06	0	0	5.35793e-05	0	3.45673e-06	0	0	0	0	0	0	0	0	0	0	0	0	0	3.45673e-06	8.64182e-06	0	0	0	0	0	0.000632581	8.64182e-06	1.03702e-05	6.91345e-06	0	0	0	0	0	0	0.00385425	0.022944	0.0220937	0.000831343	2.59255e-05	0	0	3.28389e-05	1.72836e-06	0	1.72836e-05
288	D	GAT	0	0	0	7.13792e-06	0	0	0.000380094	0	0	0.00263568	0	0.00186121	6.95948e-05	0	0	0	7.13792e-06	0	0.000999309	1.78448e-06	7.67327e-05	0	0	0	0	0	0	0	0	1.78448e-06	0	0	0	3.56896e-06	0.00266958	0	0	0	0	0	0	0	0	0	0	0	0
289	D	GAT	1.81906e-06	0	0	0	0	0	0.000283774	0	2.18288e-05	0.00709617	0	0.0166645	0.0040547	0	0	2.00097e-05	1.09144e-05	3.63813e-06	0.00231931	0	8.18579e-05	0	0	1.81906e-05	3.63813e-06	5.45719e-06	0	0	0	1.81906e-06	0	0	0	0.000123696	0.00643403	0	0	0	0	5.82101e-05	0	0	0	0	0	0	0
290	F	TTT	0	9.22797e-06	1.84559e-06	0	0	0	0	1.84559e-06	0.0003562	0	0	0	0	0.0170588	0	0	0	0	0	0	9.22797e-06	0	5.53678e-06	0.000352508	0	0	0	2.76839e-05	0	0.00114611	8.12061e-05	0.000119964	0	0	0	0	0	0	0	0	0	0	0	0	0	1.84559e-06	0
291	I	ATT	0	0	0	0	0	0	2.8269e-05	3.7692e-06	0.00249144	0	1.8846e-06	0	0	1.50768e-05	0.00111192	0	0	0	1.8846e-06	0	0	0.00798129	0.0402023	0	1.31922e-05	9.42301e-06	0	0	1.8846e-06	1.13076e-05	0	3.7692e-06	0.00387663	9.98839e-05	0.0091422	0	0	0	0	0	0	1.31922e-05	0	0	0	0	3.39228e-05
292	F	TTT	9.55227e-06	0	0	0	0	0	0	0	0.000156657	0	0	0	0	0.0344493	0	0	0	0	0	0	0	1.91045e-06	8.0239e-05	0.00323822	0	0	3.82091e-06	5.73136e-05	0	0.00664647	0.00182639	0.000299941	0	0	0	0	0	0	5.73136e-06	0	0	0	0	0	0	0	1.91045e-06
293	H	CAT	1.99715e-06	0	0	0	0	0	0	0	7.98861e-06	3.59487e-05	0.00788675	0	0	0	0.000643083	0	0	0	5.99146e-06	0.0478917	0	0	5.99146e-06	1.99715e-06	3.9943e-06	0	2.39658e-05	1.99715e-06	0	0.000437376	0	0	0	9.98576e-06	0.000685023	0	5.99146e-06	0	6.79032e-05	0.00777691	0.00163567	0	0	5.99146e-06	4.79316e-05	0	0.00621114
294	Y	TAC	0.000259326	7.46859e-05	0	0	0	0	0	0.00116593	0.00039625	2.69699e-05	2.07461e-06	0	0	0.000360982	2.07461e-06	0	0	0	0	0.000481309	1.45222e-05	0	8.29843e-06	0	0	0	0	0	0	0	0	4.14921e-06	0	0.000203311	0	0	0	0	0	0	0	0	0	0	0	0	2.07461e-06
295	E	GAA	7.27097e-05	6.41556e-06	0	0.000213852	0	5.56015e-05	0	0	0	0.0222192	0.0273752	0	0.0221593	0	0	0.00331043	7.48482e-05	0.00488866	2.56622e-05	0	8.55408e-05	6.41556e-06	0	0	0.00533561	6.41556e-06	0	0	0	0	2.13852e-06	0	0	4.06319e-05	6.20171e-05	0	0	0	0	8.55408e-05	2.13852e-06	4.27704e-06	4.27704e-06	0	0	0	0
296	S	AGT	0	0	0	0	0	0	2.17231e-06	1.73785e-05	0.0148347	0	0.00117957	0	0	0	0	0.000712518	7.16863e-05	2.17231e-06	0.0166269	0	2.17231e-06	2.82401e-05	0	0.00083634	0.00128601	1.52062e-05	0	0	0	0	0	0	0	8.47202e-05	0.0436374	0	0	0	0	0	0	0.0326781	0.000410567	0	2.17231e-06	0	0.00626712
297	L	TTG	2.15442e-06	2.36986e-05	0	0	0	2.15442e-06	0	0	0	0	0	0	0	5.1706e-05	0.000137883	0	0	0	0	0	0	2.15442e-06	0	0	0	0	3.01618e-05	2.15442e-06	0.0425195	0	0.00741765	0	0.0026607	0	0	0	0	2.36986e-05	0	0	6.46325e-06	0	0	0	0	6.46325e-06	0
298	N	AAT	0	0	0	0	0	0	1.31216e-05	0	0	1.09347e-05	0.00834536	2.18694e-06	0	0	0	0	0	0	4.59257e-05	0	0.0012728	0.000249311	0	0.00354503	0.00382058	0.00120282	0	0	0	2.18694e-06	0	0	0	0.00526178	0	0	0	0	0	0	0	0	8.74776e-06	0	0	0	2.18694e-06
299	D	GAT	0	0	0	0	2.19582e-06	0	0.000151511	0	0	0.0191388	0	0.00727914	0.00032059	0	2.19582e-06	5.26996e-05	2.19582e-05	0	0.00137019	0	0.000307415	0	0	6.58746e-06	2.19582e-06	0	0	0	0	0	0	0	0	6.58746e-06	0.00747896	0	0	0	0	0	0	0	0	0	0	0	0
300	G	GGT	0	0	0	0	1.77399e-05	0	0.00516895	4.43496e-06	0.000401364	6.65245e-06	0.000228401	1.10874e-05	2.21748e-06	0	0	0.0171256	0.0190437	0.00565901	0	0	0	0	0	2.21748e-06	0	0	0	0	0	0	0	0	0	0	0	0	0	0	0	0	0	6.65245e-06	8.86993e-06	0	0	0	1.99573e-05
301	Y	TAT	4.36225e-05	1.30867e-05	0	0	0	0	0	2.18112e-06	0.000473304	2.18112e-06	2.39924e-05	0	0	0	0.000292271	0	0	0	0	6.54337e-06	0.000887718	0	0	0	0	0	0	0	0	0	0	0	0	2.18112e-06	2.18112e-05	0	0	0	2.18112e-06	0	0	0	0	0	0	0	2.18112e-06
302	K	AAA	8.88403e-06	0	0	0	0	0	0	0	0	0	2.22101e-06	0.00035314	6.66302e-06	0	0	1.1105e-05	0	0	0	0	0	0.0018079	0	2.22101e-06	0	0.0150473	0	0	0	0	2.22101e-06	0	0	0.000402002	0.00203	0	0	0	0	2.22101e-05	2.22101e-06	0.0168885	7.99563e-05	0	0	0	0
303	M	ATG	0	0	0	0	0	0	0	0	0	0	0	0	0	0	0	0	0	0	0	0	0	0.000855286	0.000565593	0.000105761	0	0.00016324	0	0	0.000241411	0	0	0.00147146	0	0	0	0	0	2.29916e-06	0	0	0	0	4.13848e-05	0	0	0	0
304	I	ATC	0	0	0	0	1.15273e-05	0	0	0	0	0	0	0	0	3.22764e-05	4.61091e-06	0	0	0	0	0	0	0.0332908	0	0.0155365	0	0	0	0.000124495	2.30545e-06	0.000103745	1.15273e-05	0	0.000149855	0.000198269	0	0	0	0	0	0	0	2.30545e-06	0	0	0	0	0
305	G	GGT	0	0	0	2.28061e-06	2.28061e-06	0	3.42092e-05	2.28061e-06	0.000123153	1.14031e-05	0.000250867	0	0	0	0	0.00254744	0.0103038	0.000275954	0	0	0	0	0	0	0	0	0	0	0	0	0	0	0	0	4.56122e-06	0	0	0	0	0	0	4.56122e-06	0	0	0	0	1.14031e-05
306	N	AAC	0	0	0	0	0	0	4.49836e-06	0	0	0.00066126	1.57443e-05	0	0	0	0	0	0	0	0	1.12459e-05	0	0	1.57443e-05	0	0.000222669	2.69902e-05	0	0	0	0	0	0	0	0	0.0365852	0	0	0	0	0	0	2.24918e-06	0	0	0	0	0
307	A	GCT	0	0	0	0.00797369	0.0106739	0.014641	0	0	0	0	0.000260392	4.37634e-06	1.3129e-05	0	0	0	0	0	0.000881832	0	0	0	0	0	0	0	0	0	0	2.18817e-06	0	0	0	0	0	0	0	0	3.28225e-05	0	0	0	0	0	0	0	0
308	V	GTG	0	0	0	4.35122e-05	1.30537e-05	0.00169915	1.30537e-05	0	0	0	0	0	3.9161e-05	0	0	4.35122e-06	2.17561e-06	0.000113132	0	0	0	0.000857191	0	8.70244e-06	0	0	0	0	2.61073e-05	0	8.70244e-06	0.000211034	0.000959444	0	0	0	0	0	0	0	0	0	0	0	0	0	0
309	P	CCT	0	0	0	0	0	2.11511e-06	0.000281309	0	0	0	0	0	0	0	0	0	0	0	0	6.34533e-06	0.000442058	0	0	0	0	0	1.69209e-05	4.23022e-06	2.11511e-06	0.000247468	0	0	0	0	0	0.0312761	0.0129614	0.00658856	0	4.23022e-06	3.17266e-05	0	0	0	0	0	2.74964e-05
310	V	GTA	0	0	0	0.000763479	0	9.71347e-06	2.5255e-05	0	0	0	1.94269e-06	4.66247e-05	5.82808e-06	0	0	6.02235e-05	0	0	0	0	0	0.064684	6.21662e-05	4.66247e-05	0	0	0.00114619	0	0	0	0.000186499	0	1.74842e-05	0	0	0	0	0	0	0	0	1.94269e-06	0	0	0	0	0
311	N	AAT	0	0	0	0	0	0	0	0	1.8193e-06	5.45789e-06	0.00287995	1.8193e-06	0	0	0	0	0	0	7.27719e-06	0	0.00015646	4.18438e-05	7.27719e-06	0.00751188	0.00823596	0.00282537	0	0	0	0	0	0	9.09648e-06	0.00504491	0	0	0	0	0	0	0	1.09158e-05	3.63859e-06	0	0	0	1.8193e-05
312	L	TTA	2.24029e-05	0	4.13591e-05	0	0	0	0	0	0	0	0	0	0	3.27426e-05	0.000790993	0	0	0	0	0	0	0.00132866	0	0	3.44659e-06	0	0.00837005	0	2.24029e-05	1.7233e-06	0	0.00855617	4.48057e-05	0	0	1.7233e-06	0	0	0	0	0	0	0	0	0	0	0
313	A	GCA	0	0	0	0	0.00564342	0.015072	0.0257024	0	0	1.6372e-06	8.18599e-06	0.000165357	1.30976e-05	0	0	0.00107236	0	0	3.27439e-06	0	0	6.54879e-06	0	0	3.27439e-06	0	0	0	0	0	0	0	0	0	0	3.60183e-05	0	0	0	0	0	1.6372e-06	0	0	0	0	0
314	Y	TAT	4.5177e-05	7.47758e-05	0	0	0	0	0	7.78914e-06	0.00637775	1.86939e-05	9.81432e-05	0	0	3.42722e-05	0.0119314	0	1.55783e-06	0	0	1.55783e-06	0.00355808	0	0	0	0	0	0	0	0	9.50276e-05	0	1.71361e-05	0	1.55783e-06	0.00234921	0	0	0	0	0	0	0	0	0	0	0	1.09048e-05
315	E	GAA	0.000120891	0	0	0.00043215	0	0	1.38955e-06	0	0	0.00427008	0.00763418	0	0.00757443	0	0	0.00311259	6.94774e-06	8.33729e-06	8.33729e-06	0	0	0	0	0	0.00132146	4.16865e-06	0	0	0	0	0	0	0	0	1.38955e-06	0	0	0	0	0.000177862	0	4.16865e-06	0	0	0	0	0
316	I	ATA	0	0	0	2.00051e-05	0	0	0	0	0	0	0	0	0	9.33574e-06	4.00103e-06	6.66838e-06	0	0	0	0	0	0	0.0163562	0.00272203	1.60041e-05	0	0.00344755	2.66735e-06	0	0	0.00861688	4.40113e-05	0.0112456	0	0	0	0	0	0	0	0	4.26776e-05	0	2.66735e-06	0	0	0
317	A	GCT	0	0	0	0.0309922	0.00352878	0.000315613	0	0	1.26752e-06	2.53504e-06	0.000135625	7.60513e-06	0	0	0	2.40829e-05	0	0	0.00552006	0	0	0	0	0	0	0	0	0	0	0	0	0	0	0	0	0	0	0	1.39427e-05	0	0	0	0	0	0	0	0
318	K	AAG	0	0.000377509	0	1.21385e-06	0	4.85542e-06	0	0	0	1.21385e-06	6.06927e-06	6.91897e-05	0.00643464	0	0	0	0	5.8265e-05	0	0	0	5.46235e-05	2.42771e-06	1.45663e-05	0.0237636	0	0	0	0	0	0	2.30632e-05	0.0105909	0.00201014	0.00501322	0	0	0	0	0	0.000460051	8.61837e-05	0.0559939	0	0	2.42771e-06	0
319	T	ACA	0	0	0	0.0032138	1.05949e-05	3.17848e-05	3.53165e-06	0	0	0	0	0	0	0	0	0	0	0	0	0	0	0.00175876	0	5.88608e-06	0.000383772	5.88608e-06	0	0	0	0	1.17722e-06	3.53165e-06	0.000201304	2.35443e-06	1.17722e-06	0.00012243	1.17722e-06	8.24051e-06	5.88608e-06	0	0	0.000776962	1.17722e-06	0	0	0	0
320	I	ATA	0	0	0	5.77659e-06	0	0	0	0	0	0	0	0	0	0	0	1.15532e-06	0	0	0	0	0	0	0.000164055	0.00319561	3.81255e-05	0	0.000887285	0	0	0	0.00290909	0	0.00175146	0	0	0	0	0	0	0	0	2.07957e-05	0	0	0	0	0
321	K	AAA	3.59309e-05	0	2.31813e-06	2.31813e-06	0	0	0	0	0	0	2.20222e-05	0.00770429	8.34525e-05	0	0	1.27497e-05	0	0	0	0	2.31813e-06	0.0052436	0	0	0	0.0125642	6.95438e-06	0	0	0	0.000271221	0	2.31813e-06	0.000565623	0.00876136	1.15906e-06	0	0	0	0.00548584	5.4476e-05	0.0105486	2.66584e-05	1.39088e-05	0	0	0
322	S	TCT	5.81056e-06	0	0	3.48634e-06	0.000152237	0	0.00118652	1.16211e-05	0.00351771	0	1.16211e-06	0	0	6.62404e-05	0.00861125	0	0	0	1.62696e-05	0	3.37013e-05	0	0	4.29982e-05	0	0	0	0	0	2.32422e-06	2.0918e-05	2.32422e-06	0	0	2.32422e-06	0.000185938	8.13479e-06	0	0.0026868	0	0	0	0	0	0	0	6.97267e-06
323	A	GCA	0	0	0	0	0.00528249	0.0194459	0.0206169	0	0	0	1.15819e-05	0.00021079	5.79093e-06	0	0	0.00143731	0	3.47456e-06	3.47456e-06	0	0	0.000103079	0	0	0.000181835	0	1.15819e-06	0	0	0	8.1073e-06	0	0	0	0	0.000728499	0	0	0	0	0	0.000635844	0	1.15819e-06	0	0	0
324	L	TTG	1.14305e-06	0.00036692	1.14305e-06	0	0	0	0	1.14305e-06	1.14305e-06	0	0	0	0	0.00269189	0.0273098	0	0	1.14305e-06	0	0	0	0.000720123	1.14305e-06	5.14374e-05	0	2.28611e-05	6.5154e-05	4.3436e-05	0.0272721	0.000171458	0.00917186	0	0.0143167	0	0	0	0	0.000114305	2.28611e-06	0	2.28611e-06	0	2.28611e-06	0	0	6.85832e-06	0
325	E	GAA	0.00154108	2.40436e-05	0.000215248	0.000253031	4.57974e-06	0	0	0	0	0.143885	0.0121913	0	0.0207165	0	0	0.016218	0.00176206	0.000123653	9.27397e-05	0.00288295	0.000332031	5.03771e-05	0	0	0.014346	7.44208e-05	0	0	0	0	0.000144262	0	0	0.000204943	2.17538e-05	0	0	0	0	8.01455e-05	1.14494e-06	0.000416756	0	1.14494e-06	9.15948e-06	0	0
326	I	ATT	0	0	0	0	1.18438e-06	0	0.000292542	0	1.18438e-06	0	0.000106594	0	0	1.42126e-05	0.0155592	0	0	0	9.59347e-05	0	0.000331626	0.0056945	0.0117147	0	0.000213188	2.36876e-06	1.06594e-05	9.47504e-06	1.18438e-06	0.00775887	1.18438e-06	0	0.000107779	0.000161076	0.0438824	0	0	0	2.25032e-05	0	0	1.18438e-06	0	0	0	0	0.000316229
327	R	CGT	0	0	2.39243e-05	0	0	0	0	0.000161174	0.0228301	0	1.25917e-06	0	0	0	1.25917e-06	0	0	0	0.000443229	0.000222874	0.0104171	0	0	1.25917e-06	1.25917e-06	0	0	1.00734e-05	0	0.00341865	0	0	0	0	2.26651e-05	0	2.51835e-06	0	0.00198949	1.13326e-05	0	2.51835e-06	0	0.00539052	0.0119848	0.000600626	0
328	K	AAA	0.00438542	3.15893e-05	1.92283e-05	2.7469e-06	0	0	0	0	0	0	1.37345e-05	0.00348856	8.24069e-06	0	0	0.000118117	0	1.37345e-06	0	0	0	0.00883402	1.37345e-06	8.24069e-06	0	0.0101086	0	0	0	0	6.86725e-06	0	1.09876e-05	0.00450629	0.0132991	4.12035e-06	0	0	0	0.000361217	0	0.01623	0.00344461	0	0	0	0
329	G	GGT	0	0	4.15001e-05	0	0	0	0.00167691	4.61112e-06	0.00845372	1.22963e-05	0.0106855	0.000101445	0	0	6.14816e-05	0.00346141	0.00933906	0.000556409	0	0	1.53704e-06	0	0	1.53704e-06	0	0	0	0	0	0	0	0	0	0	1.84445e-05	0	0	0	0	0	0	3.07408e-06	4.61112e-06	0	0	0	0.000879187
330	N	AAT	0	3.13597e-06	0	0	0	0	9.40791e-06	0	4.70396e-06	7.05593e-05	0.00631898	8.46712e-05	0	0	4.70396e-06	0	0	0	2.97917e-05	0	0.000100351	5.48795e-05	9.09432e-05	0.011923	0.0123918	0.00181573	0	0	0	0	0	0	2.50878e-05	0.00915547	0	0	0	0	0	0	0	4.23356e-05	0	0	0	0	0
331	-	TAG	0.0105323	0	5.44212e-06	0	0	0	0	1.26983e-05	7.25616e-06	1.81404e-06	0	0	0.000101586	0	0	0	0	3.62808e-06	0	0	1.81404e-06	0	0	0	9.0702e-06	0.00896861	0	1.81404e-06	9.0702e-06	0	1.81404e-06	0.00577227	2.53965e-05	0	8.52598e-05	0	0	1.81404e-06	0	7.25616e-06	0.00907382	0	9.61441e-05	0	0	1.08842e-05	0
[truncated: 38 more columns]
